# Supplementary material for: 4-(5-{2-[5-(4-Cyano­phen­yl)-3-methyl­thio­phen-2-yl]-3,3,4,4,5,5-hexa­fluoro­cyclo­pent-1-en-1-yl}-4-methyl­thio­phen-2-yl)benzo­nitrile chloro­form hemisolvate
Source: Acta Crystallogr Sect E Struct Rep Online. 2013 Jun 8;69(Pt 7):o1041. doi: 10.1107/S1600536813014852 (PMC3772474; doi:10.1107/S1600536813014852)
Supplement: Supplementary file 1 [file e-69-o1041-sup1.cif]

##############################################################################
#                                                                            #
# This CIF contains the data in a paper accepted for publication in          #
# Acta Crystallographica Section E. It conforms to the requirements of       #
# Notes for Authors for Acta Crystallographica Section E, and has been       #
# peer reviewed under the auspices of the IUCr Commission on Journals.       #
#                                                                            #
# Full details of the Crystallographic Information File format               #
# are given in the paper "The Crystallographic Information File (CIF):       #
# a New Standard Archive File for Crystallography" by S. R. Hall, F. H.      #
# Allen and I. D. Brown [Acta Cryst. (1991), A47, 655-685].                  #
#                                                                            #
# The current version of the core CIF dictionary is obtainable from          #
# ftp://ftp.iucr.org/pub/cif_core.dic.                                       #
#                                                                            #
# Software is freely available for graphical display of the structure(s)     #
# in this CIF. For information consult the CIF software page                 #
# http://www.iucr.org/resources/cif/software.                                #
#                                                                            #
# This file may be used for bona fide research purposes within the           #
# scientific community so long as proper attribution is given to the journal # 
# article from which it was obtained.                                        #
#                                                                            #
##############################################################################
data_I
_audit_creation_method     SHELXL-97
_chemical_name_systematic
;\
4-(5-{2-[5-(4-Cyanophenyl)-3-methylthiophen-2-yl]-3,3,4,4,5,5-\
hexafluorocyclopent-1-en-1-yl}-4-methylthiophen-2-yl)benzonitrile
chloroform hemisolvate
;
_chemical_name_common     ?
_chemical_formula_moiety     'C29 H16  F6 N2 S2, 0.5(C H Cl3)'
_chemical_formula_sum     'C29.50 H16.50 Cl1.50 F6 N2 S2'
_chemical_formula_iupac     'C29 H16  F6 N2 S2, 0.5C H Cl3'
_chemical_formula_weight     630.24
_chemical_melting_point     ?
_symmetry_cell_setting     monoclinic
_symmetry_space_group_name_H-M     'C 2/c'
_symmetry_space_group_name_hall     '-C 2yc'
loop_
    _symmetry_equiv_pos_as_xyz
    'x, y, z'
    '-x, y, -z+1/2'
    'x+1/2, y+1/2, z'
    '-x+1/2, y+1/2, -z+1/2'
    '-x, -y, -z'
    'x, -y, z-1/2'
    '-x+1/2, -y+1/2, -z'
    'x+1/2, -y+1/2, z-1/2'
_cell_length_a     18.4237(4)
_cell_length_b     15.7594(6)
_cell_length_c     20.9299(7)
_cell_angle_alpha     90.00
_cell_angle_beta     113.280(2)
_cell_angle_gamma     90.00
_cell_volume     5582.2(3)
_cell_formula_units_Z     8
_cell_measurement_reflns_used     4168
_cell_measurement_theta_min     2.79
_cell_measurement_theta_max     27.44
_cell_measurement_temperature     150(2)
_exptl_crystal_description     block
_exptl_crystal_colour     yellow
_exptl_crystal_size_max     0.40
_exptl_crystal_size_mid     0.30
_exptl_crystal_size_min     0.30
_exptl_crystal_density_diffrn     1.500
_exptl_crystal_density_meas     ?
_exptl_crystal_density_method     'not measured'
_exptl_crystal_F_000     2552
_exptl_absorpt_coefficient_mu     0.398
_exptl_absorpt_correction_type     multi-scan
_exptl_absorpt_process_details     '(DENZO/SCALEPACK; Otwinowski & Minor, 1997)'
_exptl_absorpt_correction_T_min     0.8570
_exptl_absorpt_correction_T_max     0.8899
_exptl_special_details     ?
_diffrn_ambient_temperature     150(2)
_diffrn_radiation_type     MoK\a
_diffrn_radiation_wavelength     0.71073
_diffrn_radiation_source     'fine-focus sealed tube'
_diffrn_radiation_monochromator     graphite
_diffrn_measurement_device_type     'Nonius KappaCCD'
_diffrn_measurement_method     'CCD slices'
_diffrn_detector_area_resol_mean     ?
_diffrn_reflns_number     10636
_diffrn_reflns_av_R_equivalents     0.0423
_diffrn_reflns_av_sigmaI/netI     0.0610
_diffrn_reflns_theta_min     2.79
_diffrn_reflns_theta_max     27.44
_diffrn_reflns_theta_full     27.44
_diffrn_measured_fraction_theta_max     0.994
_diffrn_measured_fraction_theta_full     0.994
_diffrn_reflns_limit_h_min     -23
_diffrn_reflns_limit_h_max     23
_diffrn_reflns_limit_k_min     -18
_diffrn_reflns_limit_k_max     20
_diffrn_reflns_limit_l_min     -27
_diffrn_reflns_limit_l_max     27
_diffrn_standards_number     ?
_diffrn_standards_interval_count     ?
_diffrn_standards_interval_time     ?
_diffrn_standards_decay_%     ?
_refine_special_details
;
Refinement of <i>F</i>^2^ against ALL reflections. The weighted <i>R</i>-factor
<i>wR</i> and goodness of fit <i>S</i> are based on <i>F</i>^2^, conventional
<i>R</i>-factors <i>R</i> are based on <i>F</i>, with <i>F</i> set to zero for
negative <i>F</i>^2^. The threshold expression of <i>F</i>^2^ >
2\s(<i>F</i>^2^) is used only for calculating <i>R</i>-factors(gt) <i>etc</i>.
and is not relevant to the choice of reflections for refinement.
<i>R</i>-factors based on <i>F</i>^2^ are statistically about twice as large
as those based on <i>F</i>, and <i>R</i>- factors based on ALL data will be
even larger.
;
_reflns_number_total     6329
_reflns_number_gt     4168
_reflns_threshold_expression     I>2\s(I)
_refine_ls_structure_factor_coef     Fsqd
_refine_ls_matrix_type     full
_refine_ls_R_factor_all     0.1083
_refine_ls_R_factor_gt     0.0687
_refine_ls_wR_factor_gt     0.1509
_refine_ls_wR_factor_ref     0.1744
_refine_ls_goodness_of_fit_ref     1.039
_refine_ls_restrained_S_all     1.048
_refine_ls_number_reflns     6329
_refine_ls_number_parameters     455
_refine_ls_number_restraints     92
_refine_ls_hydrogen_treatment     constr
_refine_ls_weighting_scheme     calc
_refine_ls_weighting_details
         'calc w=1/[\s^2^(Fo^2^)+(0.0749P)^2^+7.3013P] where P=(Fo^2^+2Fc^2^)/3'
_atom_sites_solution_hydrogens     geom
_atom_sites_solution_primary     direct
_atom_sites_solution_secondary     difmap
_refine_ls_shift/su_max     0.001
_refine_ls_shift/su_mean     0.000
_refine_diff_density_max     0.317
_refine_diff_density_min     -0.415
_refine_ls_extinction_method     none
_refine_ls_extinction_coef     ?
loop_
    _atom_type_symbol
    _atom_type_description
    _atom_type_scat_dispersion_real
    _atom_type_scat_dispersion_imag
    _atom_type_scat_source
    'C' 'C' 0.0033 0.0016
                         'International Tables Vol C Tables 4.2.6.8 and 6.1.1.4'
    'H' 'H' 0.0000 0.0000
                         'International Tables Vol C Tables 4.2.6.8 and 6.1.1.4'
    'N' 'N' 0.0061 0.0033
                         'International Tables Vol C Tables 4.2.6.8 and 6.1.1.4'
    'F' 'F' 0.0171 0.0103
                         'International Tables Vol C Tables 4.2.6.8 and 6.1.1.4'
    'S' 'S' 0.1246 0.1234
                         'International Tables Vol C Tables 4.2.6.8 and 6.1.1.4'
    'Cl' 'Cl' 0.1484 0.1585
                         'International Tables Vol C Tables 4.2.6.8 and 6.1.1.4'
_computing_data_collection     'COLLECT (Nonius, 2000)'
_computing_cell_refinement     'DENZO/SCALEPACK (Otwinowski & Minor, 1997)'
_computing_data_reduction     'DENZO/SCALEPACK (Otwinowski & Minor, 1997)'
_computing_structure_solution     'SHELXS97 (Sheldrick, 2008)'
_computing_structure_refinement     'SHELXL97 (Sheldrick, 2008)'
_computing_molecular_graphics     'ORTEP99 for Windows (Farrugia, 2012)'
_computing_publication_material
;
WinGX (Farrugia, 2012) and <i>CHEMDRAW Ultra</i> (Cambridge Soft,
2001)
;
loop_
    _atom_site_type_symbol
    _atom_site_label
    _atom_site_fract_x
    _atom_site_fract_y
    _atom_site_fract_z
    _atom_site_U_iso_or_equiv
    _atom_site_adp_type
    _atom_site_calc_flag
    _atom_site_refinement_flags
    _atom_site_occupancy
    _atom_site_symmetry_multiplicity
    _atom_site_disorder_assembly
    _atom_site_disorder_group
    C C1 0.33279(18) 1.2412(2) -0.04232(18) 0.0504(8) Uani d . 1 1 . .
    C C2 0.39449(16) 1.18251(19) -0.00118(17) 0.0445(7) Uani d . 1 1 . .
    C C3 0.38411(18) 1.1334(2) 0.04903(19) 0.0572(9) Uani d . 1 1 . .
    H H3 0.3372 1.1388 0.0573 0.069 Uiso calc R 1 1 . .
    C C4 0.44183(18) 1.0763(2) 0.0874(2) 0.0555(9) Uani d . 1 1 . .
    H H4 0.4340 1.0422 0.1215 0.067 Uiso calc R 1 1 . .
    C C5 0.51131(16) 1.06837(18) 0.07655(15) 0.0395(7) Uani d . 1 1 . .
    C C6 0.52104(17) 1.11841(19) 0.02572(16) 0.0440(7) Uani d . 1 1 . .
    H H6 0.5679 1.1131 0.0174 0.053 Uiso calc R 1 1 . .
    C C7 0.46373(17) 1.1756(2) -0.01281(17) 0.0461(7) Uani d . 1 1 . .
    H H7 0.4714 1.2099 -0.0470 0.055 Uiso calc R 1 1 . .
    C C8 0.57310(16) 1.00838(18) 0.11772(15) 0.0375(6) Uani d . 1 1 . .
    C C9 0.64811(15) 1.00024(18) 0.12016(14) 0.0356(6) Uani d . 1 1 . .
    H H9 0.6676 1.0340 0.0928 0.043 Uiso calc R 1 1 . .
    C C10 0.69445(15) 0.93707(17) 0.16712(15) 0.0357(6) Uani d . 1 1 A .
    C C11 0.77772(17) 0.9166(2) 0.17704(17) 0.0457(7) Uani d . 1 1 . .
    H H11A 0.8145 0.9497 0.2161 0.069 Uiso calc R 1 1 . .
    H H11B 0.7855 0.9309 0.1346 0.069 Uiso calc R 1 1 . .
    H H11C 0.7876 0.8560 0.1869 0.069 Uiso calc R 1 1 . .
    C C12 0.65256(16) 0.89691(18) 0.19993(15) 0.0379(6) Uani d . 1 1 . .
    C C13 0.68037(16) 0.82944(18) 0.25213(16) 0.0405(7) Uani d PD 0.685(3) 1 A 1
    C C14 0.6335(5) 0.7514(7) 0.2517(3) 0.0471(18) Uani d PD 0.685(3) 1 A 1
    C C15 0.6940(3) 0.6865(4) 0.2969(3) 0.0438(13) Uani d PD 0.685(3) 1 A 1
    C C16 0.7615(4) 0.7421(5) 0.3474(3) 0.0413(15) Uani d PD 0.685(3) 1 A 1
    C C17 0.74912(17) 0.82530(18) 0.30905(16) 0.0418(7) Uani d PD 0.685(3) 1 A 1
    F F1 0.5924(3) 0.7238(2) 0.1859(2) 0.0739(14) Uani d PD 0.685(3) 1 A 1
    F F2 0.5788(2) 0.7682(2) 0.2782(3) 0.0744(11) Uani d PDU 0.685(3) 1 A 1
    F F3 0.71811(19) 0.6400(2) 0.25617(17) 0.0661(10) Uani d PDU 0.685(3) 1 A 1
    F F4 0.6623(3) 0.6336(3) 0.3290(2) 0.0727(13) Uani d PDU 0.685(3) 1 A 1
    F F5 0.83090(19) 0.7038(2) 0.3585(2) 0.0710(11) Uani d PD 0.685(3) 1 A 1
    F F6 0.7555(4) 0.7454(4) 0.4099(3) 0.0715(15) Uani d PD 0.685(3) 1 A 1
    C C13A 0.68037(16) 0.82944(18) 0.25213(16) 0.0405(7) Uani d PD 0.315(3) 1 A
                                                                               2
    C C14A 0.6303(12) 0.7494(16) 0.2320(11) 0.0471(18) Uani d PD 0.315(3) 1 A 2
    C C15A 0.6662(8) 0.6950(10) 0.2968(9) 0.0438(13) Uani d PD 0.315(3) 1 A 2
    C C16A 0.7502(10) 0.7307(12) 0.3286(10) 0.0413(15) Uani d PD 0.315(3) 1 A 2
    C C17A 0.74912(17) 0.82530(18) 0.30905(16) 0.0418(7) Uani d PD 0.315(3) 1 A
                                                                               2
    F F1A 0.6337(5) 0.7071(6) 0.1786(5) 0.0739(14) Uani d PD 0.315(3) 1 A 2
    F F2A 0.5523(4) 0.7582(5) 0.2185(7) 0.079(3) Uani d PDU 0.315(3) 1 A 2
    F F3A 0.6725(7) 0.6131(6) 0.2876(7) 0.107(4) Uani d PDU 0.315(3) 1 A 2
    F F4A 0.6312(5) 0.7076(7) 0.3410(4) 0.099(3) Uani d PDU 0.315(3) 1 A 2
    F F5A 0.8056(5) 0.6908(5) 0.3168(5) 0.0710(11) Uani d PD 0.315(3) 1 A 2
    F F6A 0.7809(10) 0.7365(11) 0.4001(8) 0.0715(15) Uani d PD 0.315(3) 1 A 2
    C C18 0.80784(17) 0.89096(19) 0.33911(15) 0.0399(7) Uani d . 1 1 . .
    C C19 0.79551(17) 0.97566(19) 0.34710(14) 0.0398(7) Uani d . 1 1 A .
    C C20 0.71654(17) 1.0172(2) 0.33051(16) 0.0456(7) Uani d . 1 1 . .
    H H20A 0.6964 1.0395 0.2829 0.068 Uiso calc R 1 1 A .
    H H20B 0.7225 1.0639 0.3632 0.068 Uiso calc R 1 1 . .
    H H20C 0.6793 0.9754 0.3346 0.068 Uiso calc R 1 1 . .
    C C21 0.86700(17) 1.0205(2) 0.37701(15) 0.0427(7) Uani d . 1 1 . .
    H H21 0.8692 1.0796 0.3864 0.051 Uiso calc R 1 1 A .
    C C22 0.93311(18) 0.9721(2) 0.39144(15) 0.0444(7) Uani d . 1 1 A .
    C C23 1.01629(18) 0.9987(2) 0.42181(15) 0.0448(7) Uani d . 1 1 . .
    C C24 1.0359(2) 1.0850(2) 0.43260(18) 0.0566(9) Uani d . 1 1 A .
    H H24 0.9945 1.1257 0.4198 0.068 Uiso calc R 1 1 . .
    C C25 1.11288(19) 1.1127(2) 0.46109(18) 0.0548(9) Uani d . 1 1 . .
    H H25 1.1244 1.1715 0.4679 0.066 Uiso calc R 1 1 A .
    C C26 1.17385(19) 1.0532(2) 0.47980(16) 0.0506(8) Uani d . 1 1 A .
    C C27 1.15609(19) 0.9674(3) 0.46981(17) 0.0564(9) Uani d . 1 1 . .
    H H27 1.1977 0.9270 0.4828 0.068 Uiso calc R 1 1 A .
    C C28 1.07840(19) 0.9403(2) 0.44115(17) 0.0529(8) Uani d . 1 1 A .
    H H28 1.0671 0.8813 0.4346 0.063 Uiso calc R 1 1 . .
    C C29 1.2554(2) 1.0801(2) 0.50949(19) 0.0578(9) Uani d . 1 1 . .
    N N1 0.28399(17) 1.28672(19) -0.07370(17) 0.0657(9) Uani d . 1 1 . .
    N N2 1.32050(18) 1.1008(2) 0.53249(18) 0.0706(9) Uani d . 1 1 A .
    S S1 0.55727(4) 0.93605(5) 0.17304(4) 0.0422(2) Uani d . 1 1 A .
    S S2 0.90768(5) 0.86753(5) 0.36945(4) 0.0485(2) Uani d . 1 1 A .
    C C30 0.4976(5) 1.2497(5) 0.2286(6) 0.057(3) Uani d PD 0.334(3) 1 B 1
    H H30 0.4817 1.2508 0.1771 0.068 Uiso calc PR 0.334(3) 1 B 1
    Cl Cl1 0.4299(2) 1.1883(3) 0.2487(3) 0.0696(8) Uani d PDU 0.334(3) 1 B 1
    Cl Cl2 0.5063(6) 1.3539(2) 0.2602(6) 0.075(3) Uani d PD 0.334(3) 1 B 1
    Cl Cl3 0.5920(2) 1.2059(3) 0.2688(4) 0.0696(8) Uani d PD 0.334(3) 1 B 1
    C C30A 0.5104(14) 1.2114(16) 0.2263(15) 0.057(3) Uani d PD 0.166(3) 1 B 2
    H H30A 0.5259 1.1925 0.1879 0.068 Uiso calc PR 0.166(3) 1 B 2
    Cl Cl1A 0.4634(6) 1.1251(7) 0.2494(4) 0.116(4) Uani d PDU 0.166(3) 1 B 2
    Cl Cl2A 0.4406(6) 1.2868(9) 0.1950(5) 0.121(4) Uani d PDU 0.166(3) 1 B 2
    Cl Cl3A 0.5987(5) 1.2325(6) 0.3015(6) 0.0696(8) Uani d PD 0.166(3) 1 B 2
loop_
    _atom_site_aniso_label
    _atom_site_aniso_U_11
    _atom_site_aniso_U_22
    _atom_site_aniso_U_33
    _atom_site_aniso_U_12
    _atom_site_aniso_U_13
    _atom_site_aniso_U_23
    C1 0.0403(17) 0.0414(17) 0.059(2) 0.0019(13) 0.0083(15) 0.0036(16)
    C2 0.0359(15) 0.0356(15) 0.0499(18) 0.0013(12) 0.0039(13) -0.0001(14)
    C3 0.0355(16) 0.057(2) 0.075(2) 0.0085(14) 0.0182(16) 0.0234(19)
    C4 0.0401(17) 0.058(2) 0.069(2) 0.0099(14) 0.0219(16) 0.0233(18)
    C5 0.0324(14) 0.0359(15) 0.0403(16) -0.0001(11) 0.0038(12) -0.0028(13)
    C6 0.0415(16) 0.0406(16) 0.0455(18) 0.0043(12) 0.0125(13) 0.0021(14)
    C7 0.0441(16) 0.0406(16) 0.0467(18) 0.0046(13) 0.0106(14) 0.0027(14)
    C8 0.0367(14) 0.0335(14) 0.0364(15) -0.0012(11) 0.0082(12) 0.0001(12)
    C9 0.0353(14) 0.0338(14) 0.0334(15) -0.0013(11) 0.0090(11) 0.0006(12)
    C10 0.0341(14) 0.0334(14) 0.0345(15) 0.0017(11) 0.0081(11) -0.0023(12)
    C11 0.0399(16) 0.0509(18) 0.0444(18) 0.0042(13) 0.0146(13) 0.0060(15)
    C12 0.0362(14) 0.0330(14) 0.0413(16) 0.0020(11) 0.0119(12) 0.0004(13)
    C13 0.0418(15) 0.0337(15) 0.0469(17) 0.0043(12) 0.0185(13) 0.0029(13)
    C14 0.0419(19) 0.0447(19) 0.048(5) -0.0011(15) 0.011(3) 0.005(4)
    C15 0.039(4) 0.037(2) 0.056(2) 0.006(3) 0.019(3) 0.0123(19)
    C16 0.050(3) 0.033(3) 0.027(5) 0.003(2) 0.000(3) -0.004(3)
    C17 0.0467(16) 0.0349(15) 0.0424(17) 0.0081(12) 0.0160(13) 0.0056(13)
    F1 0.067(3) 0.0438(19) 0.0713(19) -0.016(2) -0.014(3) 0.0090(16)
    F2 0.0487(19) 0.067(2) 0.115(3) 0.0030(15) 0.041(2) 0.021(2)
    F3 0.072(2) 0.0518(19) 0.062(2) 0.0090(16) 0.0134(16) -0.0098(16)
    F4 0.075(2) 0.061(3) 0.073(3) -0.0102(19) 0.021(2) 0.029(2)
    F5 0.050(2) 0.0415(15) 0.096(3) 0.0148(14) 0.0020(18) 0.016(2)
    F6 0.113(5) 0.063(2) 0.038(2) -0.009(3) 0.0298(19) 0.0121(17)
    C13A 0.0418(15) 0.0337(15) 0.0469(17) 0.0043(12) 0.0185(13) 0.0029(13)
    C14A 0.0419(19) 0.0447(19) 0.048(5) -0.0011(15) 0.011(3) 0.005(4)
    C15A 0.039(4) 0.037(2) 0.056(2) 0.006(3) 0.019(3) 0.0123(19)
    C16A 0.050(3) 0.033(3) 0.027(5) 0.003(2) 0.000(3) -0.004(3)
    C17A 0.0467(16) 0.0349(15) 0.0424(17) 0.0081(12) 0.0160(13) 0.0056(13)
    F1A 0.067(3) 0.0438(19) 0.0713(19) -0.016(2) -0.014(3) 0.0090(16)
    F2A 0.054(4) 0.060(5) 0.122(8) -0.001(4) 0.033(5) 0.030(5)
    F3A 0.111(8) 0.038(5) 0.130(10) -0.001(4) 0.003(8) 0.027(6)
    F4A 0.102(6) 0.114(8) 0.089(6) -0.007(5) 0.044(5) 0.047(6)
    F5A 0.050(2) 0.0415(15) 0.096(3) 0.0148(14) 0.0020(18) 0.016(2)
    F6A 0.113(5) 0.063(2) 0.038(2) -0.009(3) 0.0298(19) 0.0121(17)
    C18 0.0443(15) 0.0399(15) 0.0312(15) 0.0080(12) 0.0103(12) 0.0057(13)
    C19 0.0456(16) 0.0416(16) 0.0285(15) 0.0059(12) 0.0107(12) 0.0039(13)
    C20 0.0492(17) 0.0432(17) 0.0415(17) 0.0076(13) 0.0149(14) -0.0022(14)
    C21 0.0492(17) 0.0408(16) 0.0345(16) 0.0019(13) 0.0127(13) -0.0022(13)
    C22 0.0482(17) 0.0474(18) 0.0333(16) 0.0030(14) 0.0115(13) 0.0001(14)
    C23 0.0472(17) 0.0513(18) 0.0320(15) 0.0049(14) 0.0115(13) 0.0020(14)
    C24 0.0515(19) 0.060(2) 0.050(2) 0.0063(16) 0.0107(15) 0.0051(17)
    C25 0.0503(19) 0.059(2) 0.049(2) -0.0030(15) 0.0135(15) 0.0018(17)
    C26 0.0487(18) 0.072(2) 0.0309(16) -0.0037(16) 0.0156(13) 0.0032(16)
    C27 0.0465(18) 0.078(3) 0.0416(19) 0.0094(17) 0.0141(15) 0.0068(18)
    C28 0.0550(19) 0.058(2) 0.0430(19) 0.0073(15) 0.0168(15) -0.0004(16)
    C29 0.054(2) 0.072(2) 0.050(2) 0.0061(17) 0.0234(17) 0.0149(18)
    N1 0.0491(16) 0.0540(18) 0.079(2) 0.0116(14) 0.0094(15) 0.0143(17)
    N2 0.0505(18) 0.092(3) 0.069(2) -0.0019(17) 0.0233(15) 0.0148(19)
    S1 0.0354(4) 0.0395(4) 0.0490(5) 0.0026(3) 0.0139(3) 0.0064(3)
    S2 0.0460(4) 0.0449(4) 0.0457(5) 0.0101(3) 0.0088(3) 0.0021(4)
    C30 0.036(5) 0.083(10) 0.055(6) 0.003(7) 0.020(5) -0.004(7)
    Cl1 0.0468(17) 0.075(2) 0.079(3) -0.0058(11) 0.016(2) 0.0163(16)
    Cl2 0.100(4) 0.0733(19) 0.081(7) -0.038(4) 0.067(5) -0.031(4)
    Cl3 0.0468(17) 0.075(2) 0.079(3) -0.0058(11) 0.016(2) 0.0163(16)
    C30A 0.036(5) 0.083(10) 0.055(6) 0.003(7) 0.020(5) -0.004(7)
    Cl1A 0.115(6) 0.125(8) 0.080(5) -0.071(6) 0.009(5) 0.016(6)
    Cl2A 0.086(6) 0.175(10) 0.110(6) 0.069(7) 0.048(5) 0.042(7)
    Cl3A 0.0468(17) 0.075(2) 0.079(3) -0.0058(11) 0.016(2) 0.0163(16)
_geom_special_details
;
All s.u.'s (except the s.u. in the dihedral angle between two l.s. planes) are
estimated using the full covariance matrix. The cell s.u.'s are taken into
account individually in the estimation of s.u.'s in distances, angles and
torsion angles; correlations between s.u.'s in cell parameters are only used
when they are defined by crystal symmetry. An approximate (isotropic)
treatment of cell s.u.'s is used for estimating s.u.'s involving l.s. planes.
;
loop_
    _geom_bond_atom_site_label_1
    _geom_bond_atom_site_label_2
    _geom_bond_site_symmetry_2
    _geom_bond_distance
    _geom_bond_publ_flag
    C1 N1 . 1.135(4) ?
    C1 C2 . 1.454(4) ?
    C2 C3 . 1.378(5) ?
    C2 C7 . 1.394(5) ?
    C3 C4 . 1.382(4) ?
    C3 H3 . 0.9500 ?
    C4 C5 . 1.391(4) ?
    C4 H4 . 0.9500 ?
    C5 C6 . 1.392(4) ?
    C5 C8 . 1.469(4) ?
    C6 C7 . 1.380(4) ?
    C6 H6 . 0.9500 ?
    C7 H7 . 0.9500 ?
    C8 C9 . 1.369(4) ?
    C8 S1 . 1.730(3) ?
    C9 C10 . 1.422(4) ?
    C9 H9 . 0.9500 ?
    C10 C12 . 1.374(4) ?
    C10 C11 . 1.500(4) ?
    C11 H11A . 0.9800 ?
    C11 H11B . 0.9800 ?
    C11 H11C . 0.9800 ?
    C12 C13 . 1.464(4) ?
    C12 S1 . 1.732(3) ?
    C13 C17 . 1.355(4) ?
    C13 C14 . 1.500(10) ?
    C14 F2 . 1.355(7) ?
    C14 F1 . 1.356(7) ?
    C14 C15 . 1.534(10) ?
    C15 F3 . 1.327(6) ?
    C15 F4 . 1.341(6) ?
    C15 C16 . 1.547(8) ?
    C16 F5 . 1.349(7) ?
    C16 F6 . 1.355(6) ?
    C16 C17 . 1.507(8) ?
    C17 C18 . 1.449(4) ?
    C14A F1A . 1.32(2) ?
    C14A F2A . 1.36(2) ?
    C14A C15A . 1.52(2) ?
    C15A F3A . 1.316(18) ?
    C15A F4A . 1.335(17) ?
    C15A C16A . 1.53(2) ?
    C16A F5A . 1.303(19) ?
    C16A F6A . 1.378(18) ?
    C18 C19 . 1.375(4) ?
    C18 S2 . 1.732(3) ?
    C19 C21 . 1.405(4) ?
    C19 C20 . 1.506(4) ?
    C20 H20A . 0.9800 ?
    C20 H20B . 0.9800 ?
    C20 H20C . 0.9800 ?
    C21 C22 . 1.365(4) ?
    C21 H21 . 0.9500 ?
    C22 C23 . 1.469(4) ?
    C22 S2 . 1.726(3) ?
    C23 C28 . 1.398(4) ?
    C23 C24 . 1.402(5) ?
    C24 C25 . 1.375(5) ?
    C24 H24 . 0.9500 ?
    C25 C26 . 1.395(5) ?
    C25 H25 . 0.9500 ?
    C26 C27 . 1.387(5) ?
    C26 C29 . 1.444(5) ?
    C27 C28 . 1.383(5) ?
    C27 H27 . 0.9500 ?
    C28 H28 . 0.9500 ?
    C29 N2 . 1.149(4) ?
    C30 Cl3 . 1.748(8) ?
    C30 Cl2 . 1.754(8) ?
    C30 Cl1 . 1.755(8) ?
    C30 H30 . 1.0000 ?
    C30A Cl2A . 1.68(2) ?
    C30A Cl1A . 1.78(3) ?
    C30A Cl3A . 1.79(3) ?
    C30A H30A . 1.0000 ?
loop_
    _geom_angle_atom_site_label_1
    _geom_angle_atom_site_label_2
    _geom_angle_atom_site_label_3
    _geom_angle_site_symmetry_1
    _geom_angle_site_symmetry_3
    _geom_angle
    _geom_angle_publ_flag
    N1 C1 C2 . . 178.8(4) ?
    C3 C2 C7 . . 120.1(3) ?
    C3 C2 C1 . . 119.8(3) ?
    C7 C2 C1 . . 120.1(3) ?
    C2 C3 C4 . . 120.1(3) ?
    C2 C3 H3 . . 119.9 ?
    C4 C3 H3 . . 119.9 ?
    C3 C4 C5 . . 120.7(3) ?
    C3 C4 H4 . . 119.7 ?
    C5 C4 H4 . . 119.7 ?
    C4 C5 C6 . . 118.6(3) ?
    C4 C5 C8 . . 120.8(3) ?
    C6 C5 C8 . . 120.6(3) ?
    C7 C6 C5 . . 121.1(3) ?
    C7 C6 H6 . . 119.4 ?
    C5 C6 H6 . . 119.4 ?
    C6 C7 C2 . . 119.4(3) ?
    C6 C7 H7 . . 120.3 ?
    C2 C7 H7 . . 120.3 ?
    C9 C8 C5 . . 128.3(3) ?
    C9 C8 S1 . . 110.4(2) ?
    C5 C8 S1 . . 121.4(2) ?
    C8 C9 C10 . . 114.4(3) ?
    C8 C9 H9 . . 122.8 ?
    C10 C9 H9 . . 122.8 ?
    C12 C10 C9 . . 111.4(2) ?
    C12 C10 C11 . . 125.3(3) ?
    C9 C10 C11 . . 123.2(3) ?
    C10 C11 H11A . . 109.5 ?
    C10 C11 H11B . . 109.5 ?
    H11A C11 H11B . . 109.5 ?
    C10 C11 H11C . . 109.5 ?
    H11A C11 H11C . . 109.5 ?
    H11B C11 H11C . . 109.5 ?
    C10 C12 C13 . . 127.4(3) ?
    C10 C12 S1 . . 111.8(2) ?
    C13 C12 S1 . . 120.8(2) ?
    C17 C13 C12 . . 128.4(3) ?
    C17 C13 C14 . . 107.5(4) ?
    C12 C13 C14 . . 124.0(4) ?
    F2 C14 F1 . . 105.7(6) ?
    F2 C14 C13 . . 111.0(7) ?
    F1 C14 C13 . . 111.0(6) ?
    F2 C14 C15 . . 110.7(6) ?
    F1 C14 C15 . . 113.0(7) ?
    C13 C14 C15 . . 105.5(5) ?
    F3 C15 F4 . . 107.5(5) ?
    F3 C15 C14 . . 108.5(5) ?
    F4 C15 C14 . . 111.7(5) ?
    F3 C15 C16 . . 111.7(4) ?
    F4 C15 C16 . . 113.7(5) ?
    C14 C15 C16 . . 103.6(5) ?
    F5 C16 F6 . . 106.5(5) ?
    F5 C16 C17 . . 114.5(6) ?
    F6 C16 C17 . . 115.4(5) ?
    F5 C16 C15 . . 108.3(5) ?
    F6 C16 C15 . . 109.3(6) ?
    C17 C16 C15 . . 102.6(4) ?
    C13 C17 C18 . . 128.7(3) ?
    C13 C17 C16 . . 113.7(3) ?
    C18 C17 C16 . . 117.4(3) ?
    F1A C14A F2A . . 106.0(15) ?
    F1A C14A C15A . . 108.6(18) ?
    F2A C14A C15A . . 107.2(16) ?
    F3A C15A F4A . . 110.0(14) ?
    F3A C15A C14A . . 117.1(17) ?
    F4A C15A C14A . . 112.0(13) ?
    F3A C15A C16A . . 106.9(12) ?
    F4A C15A C16A . . 109.1(14) ?
    C14A C15A C16A . . 100.9(14) ?
    F5A C16A F6A . . 102.8(14) ?
    F5A C16A C15A . . 118.3(13) ?
    F6A C16A C15A . . 114.0(18) ?
    C19 C18 C17 . . 128.0(3) ?
    C19 C18 S2 . . 111.4(2) ?
    C17 C18 S2 . . 120.6(2) ?
    C18 C19 C21 . . 111.8(3) ?
    C18 C19 C20 . . 125.8(3) ?
    C21 C19 C20 . . 122.3(3) ?
    C19 C20 H20A . . 109.5 ?
    C19 C20 H20B . . 109.5 ?
    H20A C20 H20B . . 109.5 ?
    C19 C20 H20C . . 109.5 ?
    H20A C20 H20C . . 109.5 ?
    H20B C20 H20C . . 109.5 ?
    C22 C21 C19 . . 114.6(3) ?
    C22 C21 H21 . . 122.7 ?
    C19 C21 H21 . . 122.7 ?
    C21 C22 C23 . . 128.6(3) ?
    C21 C22 S2 . . 110.4(2) ?
    C23 C22 S2 . . 121.0(2) ?
    C28 C23 C24 . . 117.6(3) ?
    C28 C23 C22 . . 122.2(3) ?
    C24 C23 C22 . . 120.3(3) ?
    C25 C24 C23 . . 122.2(3) ?
    C25 C24 H24 . . 118.9 ?
    C23 C24 H24 . . 118.9 ?
    C24 C25 C26 . . 119.1(3) ?
    C24 C25 H25 . . 120.4 ?
    C26 C25 H25 . . 120.4 ?
    C27 C26 C25 . . 119.8(3) ?
    C27 C26 C29 . . 119.7(3) ?
    C25 C26 C29 . . 120.5(3) ?
    C28 C27 C26 . . 120.6(3) ?
    C28 C27 H27 . . 119.7 ?
    C26 C27 H27 . . 119.7 ?
    C27 C28 C23 . . 120.7(3) ?
    C27 C28 H28 . . 119.7 ?
    C23 C28 H28 . . 119.7 ?
    N2 C29 C26 . . 179.0(5) ?
    C8 S1 C12 . . 92.00(14) ?
    C22 S2 C18 . . 91.79(15) ?
    Cl3 C30 Cl2 . . 105.3(6) ?
    Cl3 C30 Cl1 . . 109.4(5) ?
    Cl2 C30 Cl1 . . 113.2(6) ?
    Cl3 C30 H30 . . 109.6 ?
    Cl2 C30 H30 . . 109.6 ?
    Cl1 C30 H30 . . 109.6 ?
    Cl2A C30A Cl1A . . 105.5(13) ?
    Cl2A C30A Cl3A . . 120.0(16) ?
    Cl1A C30A Cl3A . . 105.9(15) ?
    Cl2A C30A H30A . . 108.3 ?
    Cl1A C30A H30A . . 108.3 ?
    Cl3A C30A H30A . . 108.3 ?
data_global
_journal_date_recd_electronic     2013-05-26
_journal_date_accepted     2013-05-29
_journal_name_full     'Acta Crystallographica, Section E'
_journal_year     2013
_journal_volume     69
_journal_issue      7
_journal_page_first     o1041
_journal_page_last     o1041
_journal_paper_category     QO
_journal_paper_doi     10.1107/S1600536813014852
_journal_coeditor_code     MW2111
_publ_contact_author_name     'Gamal A. El-Hiti'
_publ_contact_author_address
;
Department of Optometry
College of Applied Medical Sciences
King Saud University
PO Box 10219
Riyadh 11433
Saudi Arabia
;
_publ_contact_author_email     'gelhiti@ksu.edu.sa'
_publ_contact_author_fax     '00966114693536'
_publ_contact_author_phone     '00966114693778'
_publ_section_title
;\
4-(5-{2-[5-(4-Cyanophenyl)-3-methylthiophen-2-yl]-3,3,4,4,5,5-\
hexafluorocyclopent-1-en-1-yl}-4-methylthiophen-2-yl)benzonitrile chloroform
hemisolvate
;
loop_
    _publ_author_name
    _publ_author_footnote
    _publ_author_address
    'El-Hiti, Gamal A.' .
;
Department of Optometry
College of Applied Medical Sciences
King Saud University
PO Box 10219
Riyadh 11433
Saudi Arabia
;
    'Smith, Keith' .
;
School of Chemistry
Cardiff University, Main Building
Park Place
Cardiff CF10 3AT
Wales
;
    'Masmali, Ali' .
;
Department of Optometry
College of Applied Medical Sciences
King Saud University
PO Box 10219
Riyadh 11433
Saudi Arabia
;
    'Balakit, Asim A.' .
;
School of Chemistry
Cardiff University, Main Building
Park Place
Cardiff CF10 3AT
Wales
;
    'Kariuki, Benson M.'
;
Additional correspondence author, e-mail: kariukib@cardiff.ac.uk.
;
;
School of Chemistry
Cardiff University, Main Building
Park Place
Cardiff CF10 3AT
Wales
;
