# Supplementary material for: 4-(5-{2-[5-(4-Cyano­phen­yl)-3-methyl­thio­phen-2-yl]-3,3,4,4,5,5-hexa­fluoro­cyclo­pent-1-en-1-yl}-4-methyl­thio­phen-2-yl)benzo­nitrile chloro­form hemisolvate
Source: Acta Crystallogr Sect E Struct Rep Online. 2013 Jun 8;69(Pt 7):o1041. doi: 10.1107/S1600536813014852 (PMC3772474; doi:10.1107/S1600536813014852)
Supplement: Supplementary file 2 [file e-69-o1041-Isup2.hkl]

#
# h,k,l, Fc-squared, Fo-squared, sigma(Fo-squared) and status flag
#
data_I
_shelx_title ' ks1105 in C 2/c'
_shelx_refln_list_code          4
_shelx_F_calc_maximum      427.82
_exptl_crystal_F_000      2552.00
_reflns_d_resolution_high  0.7711
 
loop_
 _symmetry_equiv_pos_as_xyz
 'x, y, z'
 '-x, y, -z+1/2'
 'x+1/2, y+1/2, z'
 '-x+1/2, y+1/2, -z+1/2'
 '-x, -y, -z'
 'x, -y, z-1/2'
 '-x+1/2, -y+1/2, -z'
 'x+1/2, -y+1/2, z-1/2'
 
_cell_length_a    18.4237
_cell_length_b    15.7594
_cell_length_c    20.9299
_cell_angle_alpha  90.000
_cell_angle_beta  113.280
_cell_angle_gamma  90.000
 
_shelx_F_squared_multiplier     1.000
 
loop_
 _refln_index_h
 _refln_index_k
 _refln_index_l
 _refln_F_squared_calc
 _refln_F_squared_meas
 _refln_F_squared_sigma
 _refln_observed_status
   4   0   0     2132.11     2037.13     42.29 o
   6   0   0     7287.84     5480.52    102.21 o
   8   0   0    23210.67    22905.42    394.74 o
  10   0   0      133.61       84.59     10.57 o
  12   0   0     6809.37     7605.77    162.12 o
  14   0   0      187.03      253.76     63.44 o
  16   0   0       85.13       77.54     63.44 o
  18   0   0      135.88       70.49     52.87 o
  20   0   0      239.68      137.45    112.78 o
   3   1   0    16243.21    12429.50    243.19 o
   5   1   0       11.53        8.81     15.86 o
   7   1   0     1138.13      984.70     40.53 o
   9   1   0    12948.18    12958.31    215.84 o
  11   1   0     2347.51     2383.72     55.14 o
  13   1   0       72.20       45.95     22.91 o
  15   1   0     1076.46      980.07     36.40 o
  17   1   0     1999.39     2221.32    285.48 o
  19   1   0      273.24      541.16     80.97 o
  21   1   0       17.38      175.49     72.25 o
   2   2   0    10244.31    10353.15    184.42 o
   4   2   0     2731.88     2830.14     52.87 o
   6   2   0    14966.63    14094.27    384.17 o
   8   2   0     9134.15    10551.74    223.80 o
  10   2   0     2743.83     2586.72     70.49 o
  12   2   0     2806.31     3041.60     76.26 o
  14   2   0     3807.57     3842.09    156.84 o
  16   2   0      707.09      688.50     36.25 o
  18   2   0      141.64      147.40     54.07 o
  20   2   0       21.21       66.35     55.87 o
   1   3   0     2292.81     2267.62     96.92 o
   3   3   0     1349.67     1546.52    103.97 o
   5   3   0       24.59       28.20      7.05 o
   7   3   0     4661.55     5184.47     98.68 o
   9   3   0     3327.14     3330.50     72.81 o
  11   3   0      311.51      271.49     96.92 o
  13   3   0     1157.42     1000.97     45.63 o
  15   3   0      282.75      307.76     32.53 o
  17   3   0      211.67      201.09     42.29 o
  19   3   0      371.84      433.51     98.68 o
  21   3   0      297.01      179.75    116.31 o
   0   4   0     3304.54     4266.70    134.30 o
   2   4   0     5287.72     5409.23     99.92 o
   4   4   0       70.54      112.78     14.10 o
   6   4   0     4377.81     4416.14     84.59 o
   8   4   0        5.57        7.05      3.52 o
  10   4   0     4465.42     4719.24    112.78 o
  12   4   0       94.27      119.83     17.62 o
  14   4   0     4918.30     4867.27    151.55 o
  16   4   0      201.34      172.70     28.20 o
  18   4   0       13.55       -7.05     49.34 o
  20   4   0      107.09      296.05    105.73 o
   1   5   0     2807.27     2835.56     60.97 o
   3   5   0     7253.49     7394.30    144.50 o
   5   5   0     4627.51     5156.27    105.73 o
   7   5   0     8416.89     9061.37    155.08 o
   9   5   0      162.19      133.93     10.57 o
  11   5   0     4994.60     5043.49    140.98 o
  13   5   0      488.35      556.86     42.29 o
  15   5   0     2209.01     2097.05     91.64 o
  17   5   0      493.40      496.95     56.39 o
  19   5   0      154.85      102.21     59.92 o
  21   5   0        1.32       38.77     88.11 o
   0   6   0    17608.39    16825.74    426.46 o
   2   6   0       31.22       45.82     17.62 o
   4   6   0     4285.03     4944.81    109.26 o
   6   6   0     3603.55     3471.59     81.06 o
   8   6   0     1070.34     1085.53     35.24 o
  10   6   0     3838.02     3686.58     74.01 o
  12   6   0       48.58       52.87     31.72 o
  14   6   0        5.29       74.01     21.15 o
  16   6   0      751.75      831.77     56.39 o
  18   6   0      460.86      370.07     52.87 o
  20   6   0        5.19      102.21     95.16 o
   1   7   0    30919.64    29957.85    532.19 o
   3   7   0     1835.56     2269.75     63.44 o
   5   7   0       96.68      211.47     21.15 o
   7   7   0     2175.26     1811.57     52.87 o
   9   7   0      665.64      556.86     24.67 o
  11   7   0     3512.92     3242.50     74.01 o
  13   7   0      511.25      585.06     74.01 o
  15   7   0       36.83       24.67     21.15 o
  17   7   0      381.49      222.04     35.24 o
  19   7   0      392.92      281.96     98.68 o
   0   8   0     4856.97     5406.51    165.65 o
   2   8   0      688.62      676.69     35.24 o
   4   8   0     3555.82     4007.30     95.16 o
   6   8   0       13.43       56.39     14.10 o
   8   8   0    11960.84    12504.76    246.71 o
  10   8   0     2056.08     2037.13     63.44 o
  12   8   0     1149.26     1275.85     38.77 o
  14   8   0      244.25      179.75     38.77 o
  16   8   0     2563.93     2844.23    155.08 o
  18   8   0      575.55      528.67     70.49 o
  20   8   0      119.37      232.61     98.68 o
   1   9   0     4011.49     4088.37     98.68 o
   3   9   0     1079.14     1022.09     52.87 o
   5   9   0       21.19       21.15     14.10 o
   7   9   0     3584.64     4081.32    102.21 o
   9   9   0       21.43       21.15     10.57 o
  11   9   0       26.01       38.77     17.62 o
  13   9   0     2048.84     1871.48     56.39 o
  15   9   0      718.47      662.60     84.59 o
  17   9   0      663.25      634.40     63.44 o
  19   9   0      150.00      257.29    105.73 o
   0  10   0       39.40       77.54     24.67 o
   2  10   0      467.10      461.70     35.24 o
   4  10   0     1232.44     1335.77     52.87 o
   6  10   0     3789.22     3690.10    105.73 o
   8  10   0       16.80        3.52     21.15 o
  10  10   0      151.36      119.83     24.67 o
  12  10   0      111.30      105.73     21.15 o
  14  10   0        2.82      -17.62     24.67 o
  16  10   0      362.87      405.31     56.39 o
  18  10   0      242.16      211.47     52.87 o
   1  11   0     4933.08     5455.85    148.03 o
   3  11   0     3107.02     3401.10     98.68 o
   5  11   0     1355.41     1289.95     56.39 o
   7  11   0      457.23      535.72     42.29 o
   9  11   0       21.25       24.67     17.62 o
  11  11   0     1438.34     1543.71     66.96 o
  13  11   0     1066.45     1191.27    116.31 o
  15  11   0      223.72      158.60     49.34 o
  17  11   0      305.20      387.69     63.44 o
   0  12   0        0.60      -10.57     24.67 o
   2  12   0      154.09      109.26     24.67 o
   4  12   0     5991.95     6837.44    190.32 o
   6  12   0       17.61       17.62     21.15 o
   8  12   0      435.27      264.33     38.77 o
  10  12   0     3646.69     3979.11    133.93 o
  12  12   0      147.96      158.60     35.24 o
  14  12   0        0.79      -14.10     28.20 o
  16  12   0      595.90      560.39     88.11 o
   1  13   0      661.95      606.21     52.87 o
   3  13   0     1241.91     1156.02     66.96 o
   5  13   0       90.61       24.67     17.62 o
   7  13   0      799.39      602.68     45.82 o
   9  13   0     1657.13     1600.10     81.06 o
  11  13   0       13.37       45.82     28.20 o
  13  13   0       23.80        7.05     42.29 o
  15  13   0      559.50      637.93    133.93 o
   0  14   0     1164.66     1074.96    105.73 o
   2  14   0     3159.46     2858.33    119.83 o
   4  14   0        2.85       -3.52     45.82 o
   6  14   0      925.25      683.74     59.92 o
   8  14   0       81.71      105.73     28.20 o
  10  14   0      171.66       91.64     31.72 o
  12  14   0        5.69       42.29     49.34 o
  14  14   0      611.65      715.46    126.88 o
   1  15   0      203.44      162.12     49.34 o
   3  15   0      386.95      373.59     52.87 o
   5  15   0        0.03       24.67     31.72 o
   7  15   0      209.85      169.17     49.34 o
   9  15   0      836.95      958.65     74.01 o
  11  15   0      542.08      574.49     59.92 o
  13  15   0      101.69       63.44     63.44 o
   0  16   0     7363.78     9262.26    475.80 o
   2  16   0     1014.43     1215.94     88.11 o
   4  16   0       12.50       14.10     21.15 o
   6  16   0      181.61      250.24     74.01 o
   8  16   0      449.43      525.14     63.44 o
  10  16   0        3.66        7.05     31.72 o
  12  16   0       80.42      126.88     56.39 o
   1  17   0     2596.95     3193.15    155.08 o
   3  17   0        1.05       42.29     45.82 o
   5  17   0      144.42      193.84     63.44 o
   7  17   0      197.18      162.12     45.82 o
   9  17   0       28.20      102.21     56.39 o
  11  17   0      541.89      666.12    119.83 o
   0  18   0       14.11       49.34     42.29 o
   2  18   0      179.30      144.50     49.34 o
   4  18   0       17.17       74.01     35.24 o
   6  18   0      125.64      165.65     42.29 o
   8  18   0      198.83      179.75     52.87 o
  10  18   0       95.98      151.55    102.21 o
   1  19   0       96.50      126.88     56.39 o
   3  19   0      150.89       95.16     45.82 o
   5  19   0      103.36      119.83     52.87 o
   7  19   0       12.07      -24.67     31.72 o
   0  20   0      324.68      377.12     84.59 o
   2  20   0       84.19      -28.20     38.77 o
   4  20   0      109.88       42.29     45.82 o
 -21   1   1      128.46      207.17     79.63 o
 -19   1   1      219.80      181.89     69.65 o
 -17   1   1     1428.10     1965.89    141.34 o
 -15   1   1      514.70      485.41     59.92 o
 -13   1   1     1649.84     1398.57     47.58 o
 -11   1   1     8370.89     8270.81    149.92 o
  -9   1   1     4710.97     4917.16     92.58 o
  -7   1   1      983.50     1111.77     28.93 o
  -5   1   1      575.60      475.16     12.61 o
  -3   1   1   101909.94    68821.99   2304.99 o
   3   1   1     2942.43     2928.98     70.49 o
   5   1   1       11.19       16.00      3.52 o
   7   1   1     3884.39     4285.18     74.52 o
   9   1   1     5822.44     6186.89     96.81 o
  11   1   1     2204.38     1843.04     49.17 o
  13   1   1     6343.37     7127.84    145.62 o
  15   1   1      390.93      325.42     37.01 o
  17   1   1      270.15       95.31     57.16 o
  19   1   1       85.81      172.44    112.78 o
  21   1   1        1.19       52.07     77.14 o
 -22   2   1        5.76      207.94    123.36 o
 -20   2   1      472.43      490.09     72.73 o
 -18   2   1      598.53      574.13     75.98 o
 -16   2   1     2244.60     2151.84     65.45 o
 -14   2   1      958.01     1020.77    195.61 o
 -12   2   1        7.28       21.93     14.10 o
 -10   2   1      381.79      387.38     19.80 o
  -8   2   1      136.94      197.22     35.24 o
  -6   2   1      232.69       93.43     12.46 o
  -4   2   1     9880.50     9122.46    229.09 o
  -2   2   1    38322.98    31567.77    608.90 o
   0   2   1     5916.04     6241.54    162.54 o
   2   2   1    49375.13    39931.00   1508.47 o
   4   2   1    27608.13    24698.67    576.25 o
   6   2   1    11386.16    10397.06    209.70 o
   8   2   1     5093.40     5111.91    119.83 o
  10   2   1      111.04      145.88     28.20 o
  12   2   1     1840.44     1764.35     75.78 o
  14   2   1      787.07      649.00     35.90 o
  16   2   1      361.44      327.22     35.24 o
  18   2   1      909.74     1148.40    104.58 o
  20   2   1      372.45      414.00     76.18 o
 -21   3   1        4.37       70.49     59.92 o
 -19   3   1      375.28      172.70     95.16 o
 -17   3   1      698.21      800.30     55.89 o
 -15   3   1      180.65      179.61     29.96 o
 -13   3   1     5847.30     5854.59    190.32 o
 -11   3   1      895.89      880.40    155.08 o
  -9   3   1    12367.21    13066.61    222.18 o
  -7   3   1     5665.58     6978.42    112.78 o
  -5   3   1       25.36       32.31      8.81 o
   1   3   1     8179.50     7896.20    158.60 o
   3   3   1     2347.58     1972.92     44.86 o
   5   3   1     8274.25     7811.31    197.37 o
   7   3   1      309.97      242.98     19.38 o
   9   3   1     4721.64     5147.39    192.08 o
  11   3   1     5998.46     6555.76    126.41 o
  13   3   1     7465.06     8073.31    183.27 o
  15   3   1      269.60      295.10     33.97 o
  17   3   1      905.48      936.40     66.96 o
  19   3   1      571.75      574.49    116.31 o
  21   3   1      323.63      253.76    123.36 o
 -20   4   1       16.90      179.75     84.59 o
 -18   4   1      164.99      144.50     66.96 o
 -16   4   1      349.37      296.05     35.24 o
 -14   4   1     6635.12     6530.81    183.27 o
 -12   4   1      542.25      606.21     45.82 o
 -10   4   1     1288.89     1430.93     56.39 o
  -8   4   1    14332.74    15081.13    236.14 o
  -6   4   1    22826.54    22989.30   1274.09 o
  -4   4   1     2225.12     2292.43     56.74 o
  -2   4   1     3282.96     3711.47     80.57 o
   0   4   1    70974.35    59832.26   3247.78 o
   2   4   1     4749.20     5656.88    162.12 o
   4   4   1     6914.46     7631.28    147.72 o
   6   4   1     3449.25     4245.21     83.73 o
   8   4   1    12564.96    12554.10    197.37 o
  10   4   1     1074.95     1159.55     45.82 o
  12   4   1     3040.67     2875.95     84.59 o
  14   4   1      165.19       49.34     31.72 o
  16   4   1        3.54       35.24     21.15 o
  18   4   1      267.40      303.10     77.54 o
  20   4   1      414.79      398.26    105.73 o
 -21   5   1       94.05      165.65     84.59 o
 -19   5   1       97.98      102.21     77.54 o
 -17   5   1      219.66      190.32     35.24 o
 -15   5   1       25.18        7.05     17.62 o
 -13   5   1       49.16       28.20     17.62 o
 -11   5   1      649.04      500.47     38.77 o
  -9   5   1      659.86      669.65     21.15 o
  -7   5   1     1204.00      962.18     28.20 o
  -5   5   1    15081.96    14310.00    266.22 o
  -3   5   1      788.66      591.15     35.24 o
  -1   5   1     8474.12     8297.83    163.92 o
   1   5   1    37710.36    34846.00    643.21 o
   3   5   1    39611.86    36902.97   1462.65 o
   5   5   1    28529.89    27656.04   1286.43 o
   7   5   1        0.85       31.72     10.57 o
   9   5   1     9118.98     9452.58    158.60 o
  11   5   1      402.81      465.23     35.24 o
  13   5   1     1303.97     1501.42     70.49 o
  15   5   1     1616.03     1402.73     74.01 o
  17   5   1       75.79       98.68     35.24 o
  19   5   1        8.49      -66.96     66.96 o
 -20   6   1       77.36       81.06    102.21 o
 -18   6   1       99.15      207.94     81.06 o
 -16   6   1     1731.85     1963.12     91.64 o
 -14   6   1     1413.20     1349.87     66.96 o
 -12   6   1     2373.34     2396.63    109.26 o
 -10   6   1     5874.74     6449.75    116.31 o
  -8   6   1    13255.71    14355.10    243.19 o
  -6   6   1     5421.09     6826.87    140.98 o
  -4   6   1     2744.99     2704.14     72.18 o
  -2   6   1    13912.55    13553.16    280.19 o
   0   6   1    10867.14    11432.61    220.75 o
   2   6   1     7155.29     6767.09    160.36 o
   4   6   1    10277.67    10501.88    203.86 o
   6   6   1     9937.97    10489.82    324.25 o
   8   6   1        3.22       17.62      7.05 o
  10   6   1     7112.80     7411.92    133.93 o
  12   6   1     3177.50     3108.57    123.36 o
  14   6   1      666.75      793.00     56.39 o
  16   6   1      615.09      606.21     70.49 o
  18   6   1     1182.54     1152.50    140.98 o
  20   6   1       19.26       63.44     59.92 o
 -19   7   1       54.30        7.05     70.49 o
 -17   7   1      216.45      225.56     38.77 o
 -15   7   1       80.81       38.77     24.67 o
 -13   7   1     2048.69     1913.78     95.16 o
 -11   7   1      312.26      214.99     17.62 o
  -9   7   1       45.53       42.29     10.57 o
  -7   7   1      742.59      793.00     35.24 o
  -5   7   1      470.93      380.64     28.20 o
  -3   7   1      132.23      267.93     26.43 o
  -1   7   1    17007.95    16654.15    310.96 o
   1   7   1      920.08      940.24     42.15 o
   3   7   1     3580.17     3833.39     95.18 o
   5   7   1     6378.78     6850.38    147.76 o
   7   7   1      580.68      595.63     31.72 o
   9   7   1     2638.70     2502.36     63.44 o
  11   7   1     1353.35     1445.03     42.29 o
  13   7   1       30.52       38.77     24.67 o
  15   7   1       58.32       88.11     24.67 o
  17   7   1       78.40      119.83     42.29 o
  19   7   1      334.42      585.06    130.40 o
 -20   8   1       35.01      -77.54     77.54 o
 -18   8   1       94.95      236.14     98.68 o
 -16   8   1        5.33       14.10     21.15 o
 -14   8   1     2038.59     2312.04    119.83 o
 -12   8   1      441.09      359.49     28.20 o
 -10   8   1     1128.59      997.42     42.29 o
  -8   8   1     5974.34     5702.56    126.88 o
  -6   8   1     3408.13     3126.19     81.06 o
  -4   8   1      468.16      489.90     31.72 o
  -2   8   1       52.79       31.72     21.15 o
   0   8   1     6725.39     7577.37    162.29 o
   2   8   1     4893.83     4645.29    110.16 o
   4   8   1      797.58      748.80     33.08 o
   6   8   1      783.45      859.97     38.77 o
   8   8   1     1106.24     1261.75     45.82 o
  10   8   1     1996.75     2061.80     63.44 o
  12   8   1     1611.41     1504.94     42.29 o
  14   8   1      162.07      169.17     35.24 o
  16   8   1       33.39       70.49     38.77 o
  18   8   1       17.73       52.87     88.11 o
 -19   9   1      508.98      532.19    116.31 o
 -17   9   1        5.76        0.00     28.20 o
 -15   9   1      233.58      285.48     70.49 o
 -13   9   1       12.02       14.10     17.62 o
 -11   9   1      276.78      183.27     21.15 o
  -9   9   1     4244.28     3943.86     98.68 o
  -7   9   1      282.76      232.61     24.67 o
  -5   9   1     6458.33     6495.57    148.03 o
  -3   9   1      248.81      229.09     28.20 o
  -1   9   1       47.88       56.39     17.62 o
   1   9   1     3932.30     4397.92     99.66 o
   3   9   1     5111.12     5043.49    140.98 o
   5   9   1     6346.76     6932.60    158.60 o
   7   9   1     3170.48     3482.16     98.68 o
   9   9   1      490.72      486.37     31.72 o
  11   9   1      216.79      169.17     21.15 o
  13   9   1      394.87      363.02     24.67 o
  15   9   1       31.80       66.96     38.77 o
  17   9   1      160.10      204.42     63.44 o
  19   9   1       10.52      186.80    112.78 o
 -18  10   1      325.34      345.40     66.96 o
 -16  10   1      303.97      338.35     74.01 o
 -14  10   1       15.20       24.67     28.20 o
 -12  10   1        0.39       45.82     17.62 o
 -10  10   1     3040.00     2978.16     98.68 o
  -8  10   1     1208.76     1120.78     52.87 o
  -6  10   1     1851.08     1860.91     63.44 o
  -4  10   1       11.12       38.77     21.15 o
  -2  10   1     4626.64     5258.48    137.45 o
   0  10   1     6303.03     6555.48    148.03 o
   2  10   1     3246.49     3224.87     98.68 o
   4  10   1     2164.28     2527.03     81.06 o
   6  10   1      826.25      824.72     42.29 o
   8  10   1     3665.97     3714.77    102.21 o
  10  10   1      614.28      405.31     35.24 o
  12  10   1     1321.64     1511.99     74.01 o
  14  10   1     1004.33     1131.35    112.78 o
  16  10   1        0.30       49.34     31.72 o
  18  10   1      187.98      179.75     56.39 o
 -17  11   1       14.81       24.67     35.24 o
 -15  11   1     1047.03     1152.50    116.31 o
 -13  11   1       34.95       17.62     24.67 o
 -11  11   1      358.76      327.77     35.24 o
  -9  11   1        0.20        7.05     14.10 o
  -7  11   1    17385.18    20135.20    472.28 o
  -5  11   1      409.51      489.90     38.77 o
  -3  11   1     5386.97     6104.35    151.55 o
  -1  11   1     1942.16     1920.83     70.49 o
   1  11   1     6770.22     6678.84    162.12 o
   3  11   1     4365.69     4335.08    112.78 o
   5  11   1      146.34      133.93     21.15 o
   7  11   1      672.89      563.91     38.77 o
   9  11   1     9698.35     9864.94    253.76 o
  11  11   1       46.09       28.20     14.10 o
  13  11   1      438.82      482.85     77.54 o
  15  11   1       52.43       28.20     35.24 o
  17  11   1       70.74       35.24     42.29 o
 -18  12   1        9.35      -38.77     42.29 o
 -16  12   1      838.62      718.99    119.83 o
 -14  12   1      422.57      549.81    116.31 o
 -12  12   1        8.00       28.20     21.15 o
 -10  12   1      937.42      863.49     56.39 o
  -8  12   1     5514.78     6023.29    186.80 o
  -6  12   1      145.97      151.55     28.20 o
  -4  12   1      229.20      176.22     31.72 o
  -2  12   1     1620.12     1504.94     66.96 o
   0  12   1     2567.48     2495.31     84.59 o
   2  12   1     6823.54     7228.65    204.42 o
   4  12   1      246.10      214.99     35.24 o
   6  12   1      477.01      391.21     38.77 o
   8  12   1      579.21      613.25     49.34 o
  10  12   1      590.08      384.17     38.77 o
  12  12   1      209.92      172.70     42.29 o
  14  12   1       25.79      -21.15     56.39 o
  16  12   1       52.48       66.96     49.34 o
 -17  13   1       11.79      133.93     77.54 o
 -15  13   1     1672.90     2107.62    186.80 o
 -13  13   1      942.64     1082.01    112.78 o
 -11  13   1      838.38      859.97     66.96 o
  -9  13   1        7.82       17.62     24.67 o
  -7  13   1     2719.31     3129.71    126.88 o
  -5  13   1       38.57        7.05     14.10 o
  -3  13   1     1028.12     1099.63     66.96 o
  -1  13   1      347.93      292.53     42.29 o
   1  13   1        0.13        3.52     17.62 o
   3  13   1      194.34      123.36     38.77 o
   5  13   1     6235.31     7535.28    211.47 o
   7  13   1     3269.21     3076.85    109.26 o
   9  13   1      323.73      377.12     38.77 o
  11  13   1     1956.23     2171.06    109.26 o
  13  13   1     1121.00      842.34    112.78 o
  15  13   1       13.27      -31.72     38.77 o
 -16  14   1       15.46        0.00     49.34 o
 -14  14   1       38.57       45.82     56.39 o
 -12  14   1        3.98        7.05     24.67 o
 -10  14   1       43.34       10.57     28.20 o
  -8  14   1      980.50     1078.48     70.49 o
  -6  14   1      921.06      824.72     63.44 o
  -4  14   1       84.48       17.62     21.15 o
  -2  14   1        4.95       17.62     17.62 o
   0  14   1        0.14      -10.57     17.62 o
   2  14   1     3068.61     3471.59    155.08 o
   4  14   1       50.55       52.87     21.15 o
   6  14   1     4412.94     5572.16    200.89 o
   8  14   1      597.58      592.11     66.96 o
  10  14   1      106.52      176.22     45.82 o
  12  14   1       48.35       81.06     49.34 o
  14  14   1       55.30       81.06     70.49 o
 -15  15   1       78.98       66.96     52.87 o
 -13  15   1        0.63      137.45     63.44 o
 -11  15   1       52.22       59.92     42.29 o
  -9  15   1       50.91       91.64     42.29 o
  -7  15   1       62.33      137.45     42.29 o
  -5  15   1      185.13      116.31     38.77 o
  -3  15   1     1084.48     1254.71     81.06 o
  -1  15   1      873.50      718.99     66.96 o
   1  15   1        8.30      186.80     49.34 o
   3  15   1      148.46       77.54     35.24 o
   5  15   1      212.91       84.59     38.77 o
   7  15   1       19.67       17.62     35.24 o
   9  15   1      104.53       63.44     28.20 o
  11  15   1       94.50      162.12     77.54 o
  13  15   1       25.35       59.92     59.92 o
 -12  16   1        2.61       24.67     52.87 o
 -10  16   1      187.16      162.12     70.49 o
  -8  16   1      733.29      782.43     88.11 o
  -6  16   1      479.04      306.63     45.82 o
  -4  16   1       81.42       98.68     42.29 o
  -2  16   1      583.47      549.81     59.92 o
   0  16   1      867.26      662.60     74.01 o
   2  16   1      205.81      200.89     45.82 o
   4  16   1      758.08      764.81     70.49 o
   6  16   1      214.56      137.45     38.77 o
   8  16   1        7.26       10.57     28.20 o
  10  16   1      210.76      250.24     42.29 o
  12  16   1        1.20       56.39     56.39 o
 -11  17   1      427.55      641.45     91.64 o
  -9  17   1      407.95      444.08     81.06 o
  -7  17   1       11.91        3.52     24.67 o
  -5  17   1      524.89      567.44     66.96 o
  -3  17   1        7.23        3.52     31.72 o
  -1  17   1      137.23      130.40     45.82 o
   1  17   1      368.18      292.53     49.34 o
   3  17   1        6.22       42.29     35.24 o
   5  17   1        0.09      -24.67     24.67 o
   7  17   1      531.34      482.85     66.96 o
   9  17   1      114.20       70.49     42.29 o
  11  17   1      283.24      239.66    105.73 o
 -10  18   1       22.42       -7.05     42.29 o
  -8  18   1       93.70       52.87     35.24 o
  -6  18   1      355.45      408.84     66.96 o
  -4  18   1       68.22       56.39     42.29 o
  -2  18   1      171.14      105.73     38.77 o
   0  18   1      175.58      183.27     45.82 o
   2  18   1     1001.27     1237.08     98.68 o
   4  18   1       21.51       70.49     49.34 o
   6  18   1      102.17       91.64     42.29 o
   8  18   1      486.21      486.37     88.11 o
  -7  19   1      181.95      200.89     59.92 o
  -5  19   1      102.36      214.99     66.96 o
  -3  19   1       23.68      -14.10     31.72 o
  -1  19   1       66.70       21.15     31.72 o
   1  19   1      574.02      578.01     84.59 o
   3  19   1       25.81      123.36     52.87 o
   5  19   1       25.89       17.62     38.77 o
   7  19   1       73.45      130.40     66.96 o
  -4  20   1      376.76      345.40     66.96 o
  -2  20   1       29.92      137.45     59.92 o
   0  20   1      117.32      204.42     59.92 o
   2  20   1      313.90      260.81     63.44 o
 -22   0   2       67.14      -10.57    126.88 o
 -20   0   2      745.49      796.53    144.50 o
 -18   0   2        0.14       70.49     66.96 o
 -16   0   2        4.52       -7.05     52.87 o
 -14   0   2     7310.61     7464.79    313.68 o
 -12   0   2     1207.11     1342.82     38.77 o
 -10   0   2     5779.42     5847.07    126.88 o
  -8   0   2     5313.59     5695.52    126.88 o
  -6   0   2    18985.54    16402.80    281.96 o
  -4   0   2     2050.86     1734.03     38.77 o
   2   0   2    26219.68    22947.71    444.08 o
   6   0   2     1399.07     1071.43     31.72 o
   8   0   2    21191.33    20515.84    398.26 o
  10   0   2     1422.25     1698.79     52.87 o
  12   0   2      163.31      109.26     14.10 o
  14   0   2     3359.86     3774.69     91.64 o
  16   0   2     2264.56     2329.66    207.94 o
  18   0   2      346.37      391.21    109.26 o
  20   0   2      159.64      140.98     77.54 o
 -21   1   2      397.69      554.72     94.60 o
 -19   1   2      151.67      191.97     58.21 o
 -17   1   2        0.17       26.38     35.76 o
 -15   1   2       89.95      126.88     17.62 o
 -13   1   2      451.85      392.77     58.15 o
 -11   1   2     1439.04     1294.44     66.96 o
  -9   1   2    28624.87    29038.54    448.26 o
  -7   1   2    37787.74    34975.75    560.39 o
  -5   1   2     8529.56     8253.20    113.91 o
  -3   1   2     7589.32     7930.83    115.87 o
   1   1   2     7214.35     5460.60    371.83 o
   3   1   2     1436.30     1349.17     24.55 o
   5   1   2     3143.91     3152.97     51.04 o
   7   1   2    11473.67    12310.29    165.58 o
   9   1   2      179.74      216.61     12.34 o
  11   1   2     3162.63     3233.99    100.45 o
  13   1   2        1.64        3.90     17.62 o
  15   1   2      169.44      135.88     17.25 o
  17   1   2       30.34       39.44     52.16 o
  19   1   2      822.45     1011.70    109.32 o
  21   1   2      300.14      256.40     71.70 o
 -22   2   2      651.22      817.67    162.12 o
 -20   2   2       23.06       52.79     60.11 o
 -18   2   2      492.27      339.56     95.16 o
 -16   2   2     2534.99     2341.04     86.35 o
 -14   2   2     2798.71     2986.20    121.59 o
 -12   2   2     3022.06     3236.90     91.64 o
 -10   2   2     1755.90     2068.51    199.13 o
  -8   2   2     1834.65     1905.25     61.68 o
  -6   2   2     7502.05     7157.27    108.39 o
  -4   2   2     1351.69     1479.97     33.03 o
  -2   2   2    35159.91    29118.16    666.12 o
   0   2   2    99316.34    72955.68   2435.40 o
   2   2   2     2818.26     2287.15     82.82 o
   4   2   2    36729.71    31877.86    604.44 o
   6   2   2      507.64      520.37     33.48 o
   8   2   2      540.09      541.78     14.94 o
  10   2   2     2752.12     2654.60    186.80 o
  12   2   2    10432.94    11299.18    204.37 o
  14   2   2     3319.25     3278.28    130.40 o
  16   2   2      203.77      301.12     74.01 o
  18   2   2     1017.25     1131.67    102.09 o
  20   2   2       75.19       77.45     47.41 o
 -21   3   2       83.53       88.11    126.88 o
 -19   3   2      819.95      986.85    130.40 o
 -17   3   2        1.47       21.89     16.60 o
 -15   3   2     1407.41     1552.05     55.35 o
 -13   3   2     3242.72     3532.93    162.12 o
 -11   3   2       36.87       15.34     42.29 o
  -9   3   2     3627.35     3886.21     94.70 o
  -7   3   2    19445.45    18593.13    290.64 o
  -3   3   2    29033.06    25630.00    434.88 o
  -1   3   2    23896.30    22379.70    384.89 o
   1   3   2    23531.93    23591.32    414.12 o
   3   3   2    14246.81    14096.18    247.96 o
   5   3   2    20834.82    18596.72    289.34 o
   7   3   2     1788.33     1691.24     39.89 o
   9   3   2      209.90      177.93     16.60 o
  11   3   2      613.65      645.66     32.72 o
  13   3   2      550.28      416.46     35.24 o
  15   3   2       13.07        9.09     16.60 o
  17   3   2       38.95      112.78     52.87 o
  19   3   2       21.50      -95.16     95.16 o
 -22   4   2      100.62      229.09    109.26 o
 -20   4   2      392.68      518.09    109.26 o
 -18   4   2     1150.41     1240.61     84.59 o
 -16   4   2     1346.45     1667.07     74.01 o
 -14   4   2      242.86      179.75     28.20 o
 -12   4   2     2216.15     1998.36     63.44 o
 -10   4   2      259.66      253.76     24.67 o
  -8   4   2      689.83      456.54     33.48 o
  -6   4   2    21947.41    21959.94    747.18 o
  -4   4   2      122.92       89.26     15.86 o
  -2   4   2     1359.15     1182.59     33.58 o
   0   4   2     4139.56     4041.71     85.95 o
   2   4   2    57906.34    54178.05    893.13 o
   4   4   2    31743.04    28933.75    574.49 o
   6   4   2     7922.80     8402.25    163.89 o
   8   4   2     4982.67     4979.81     92.02 o
  10   4   2     2117.17     2178.11     66.96 o
  12   4   2     7567.91     7993.46    193.84 o
  14   4   2     2059.47     2287.37     84.59 o
  16   4   2        2.36       14.10     21.15 o
  18   4   2       79.05       56.39     56.39 o
  20   4   2       80.32      140.98    126.88 o
 -21   5   2        7.48       45.82     63.44 o
 -19   5   2       69.50       42.29     59.92 o
 -17   5   2       49.99       17.62     28.20 o
 -15   5   2       69.85       88.11     24.67 o
 -13   5   2       58.78       24.67     17.62 o
 -11   5   2     5998.62     6294.67    172.70 o
  -9   5   2     1986.66     2090.00     49.34 o
  -7   5   2     7635.19     7817.98    141.47 o
  -5   5   2    25815.27    26416.77    462.85 o
  -3   5   2     5708.31     6336.70    248.47 o
  -1   5   2     2813.37     2909.40     82.82 o
   1   5   2      560.82      451.33     29.96 o
   3   5   2      223.16      179.13     18.57 o
   5   5   2      688.85      778.85     40.53 o
   7   5   2      256.02      242.04     26.43 o
   9   5   2       31.46       52.87     10.57 o
  11   5   2      256.96      140.98     24.67 o
  13   5   2     6609.42     7196.93    232.61 o
  15   5   2        6.72       35.24     24.67 o
  17   5   2      295.48      200.89     42.29 o
  19   5   2      536.34      496.95    126.88 o
 -20   6   2        8.86        7.05     88.11 o
 -18   6   2       38.73       59.92     52.87 o
 -16   6   2        0.12       14.10     21.15 o
 -14   6   2      881.38      891.69     52.87 o
 -12   6   2     1741.71     1980.74     77.54 o
 -10   6   2      883.79      831.77     28.20 o
  -8   6   2      328.56      324.63     84.59 o
  -6   6   2     8975.48     9104.54    179.71 o
  -4   6   2     2396.07     2331.37     72.53 o
  -2   6   2    27949.36    27997.90   1293.47 o
   0   6   2     1927.90     2242.95     62.01 o
   2   6   2     8249.27     8735.41    174.96 o
   4   6   2    17718.41    20552.79    636.16 o
   6   6   2      111.94       79.15     14.34 o
   8   6   2     1261.14     1334.26     41.63 o
  10   6   2       37.10       28.20      7.05 o
  12   6   2      870.50      704.89     45.82 o
  14   6   2      122.22      148.03     31.72 o
  16   6   2      422.56      391.21     56.39 o
  18   6   2      217.13      214.99     84.59 o
  20   6   2      525.93      715.46    179.75 o
 -21   7   2       44.40       24.67     81.06 o
 -19   7   2       58.85      102.21     70.49 o
 -17   7   2       26.51       28.20     24.67 o
 -15   7   2     1186.88     1191.27     74.01 o
 -13   7   2      118.69       77.54     24.67 o
 -11   7   2        0.80       38.77     10.57 o
  -9   7   2      645.25      616.78     28.20 o
  -7   7   2     5025.60     5329.59    169.17 o
  -5   7   2     3697.39     3669.10     90.76 o
  -3   7   2     1054.95     1058.96     42.15 o
  -1   7   2        1.63       10.57     24.67 o
   1   7   2    38816.03    39258.10    678.71 o
   3   7   2      461.41      330.14     93.40 o
   5   7   2     2813.24     2608.53     72.53 o
   7   7   2     1667.48     1535.10     70.49 o
   9   7   2     2302.63     1949.02     63.44 o
  11   7   2       92.35       59.92     10.57 o
  13   7   2       54.65       74.01     28.20 o
  15   7   2      188.54       77.54     35.24 o
  17   7   2       75.78      148.03     52.87 o
  19   7   2        6.89      -17.62     77.54 o
 -20   8   2     1098.32     1614.20    236.14 o
 -18   8   2       61.64       42.29     28.20 o
 -16   8   2     2122.34     2530.56    126.88 o
 -14   8   2     1263.51     1106.68     77.54 o
 -12   8   2       89.48       77.54     17.62 o
 -10   8   2      649.36      690.79     31.72 o
  -8   8   2    11076.99    11690.61    264.33 o
  -6   8   2     2067.86     2259.08    130.40 o
  -4   8   2      598.86      628.44     34.68 o
  -2   8   2     1168.75     1236.15     46.60 o
   0   8   2       10.51       24.91     33.48 o
   2   8   2     2841.81     3871.29     99.51 o
   4   8   2      737.88      490.84     29.89 o
   6   8   2     1233.36     1240.26     72.25 o
   8   8   2      474.27      475.80     28.20 o
  10   8   2        2.62        0.00     14.10 o
  12   8   2       12.46       14.10     10.57 o
  14   8   2     2786.97     3193.15    158.60 o
  16   8   2       49.29      -17.62     31.72 o
  18   8   2      572.15      578.01    126.88 o
 -19   9   2       16.38      207.94     84.59 o
 -17   9   2      504.04      602.68     59.92 o
 -15   9   2      719.16      775.38     88.11 o
 -13   9   2      300.62      250.24     24.67 o
 -11   9   2      189.77      158.60     21.15 o
  -9   9   2      104.29       77.54     21.15 o
  -7   9   2     1301.93     1413.31     52.87 o
  -5   9   2      302.82      265.67     28.67 o
  -3   9   2    11045.08    12199.77    256.35 o
  -1   9   2      198.16      180.94     75.78 o
   1   9   2     1541.29     1590.35    144.50 o
   3   9   2       14.38       42.84     16.06 o
   5   9   2     4097.63     4382.02    392.98 o
   7   9   2      208.40      179.75     24.67 o
   9   9   2    16869.27    18059.30    384.17 o
  11   9   2     1798.66     1656.49     66.96 o
  13   9   2      702.93      415.89     74.01 o
  15   9   2       83.38       77.54     35.24 o
  17   9   2      484.68      496.95     77.54 o
 -18  10   2        8.12      -24.67     31.72 o
 -16  10   2     1427.61     1300.52    123.36 o
 -14  10   2      105.42       38.77     42.29 o
 -12  10   2     1306.11     1589.53     66.96 o
 -10  10   2      216.58      278.43     31.72 o
  -8  10   2     2096.23     1945.50     66.96 o
  -6  10   2     3360.79     3827.56    105.73 o
  -4  10   2       81.30       57.35     19.80 o
  -2  10   2     3152.35     3669.97    109.26 o
   0  10   2      675.64      550.86     39.08 o
   2  10   2      982.42     1088.28     52.79 o
   4  10   2    10033.40    11053.35    249.20 o
   6  10   2      632.40      549.81     42.29 o
   8  10   2      128.98      172.70     24.67 o
  10  10   2      384.71      289.01     28.20 o
  12  10   2      332.60      334.82     35.24 o
  14  10   2        4.96       14.10     38.77 o
  16  10   2        6.76       42.29     38.77 o
  18  10   2       20.99      229.09    102.21 o
 -19  11   2      109.27       14.10     28.20 o
 -17  11   2       90.09       35.24     59.92 o
 -15  11   2      822.57      881.11     95.16 o
 -13  11   2       82.00       52.87     28.20 o
 -11  11   2      384.87      236.14     28.20 o
  -9  11   2     2562.02     2467.12     91.64 o
  -7  11   2     3770.08     4035.50    137.45 o
  -5  11   2      297.74      380.64     38.77 o
  -3  11   2     6891.57     7196.93    176.22 o
  -1  11   2      325.92      288.89     34.68 o
   1  11   2      544.39      444.18     32.09 o
   3  11   2     5576.44     5808.30    155.08 o
   5  11   2      468.89      461.70     38.77 o
   7  11   2      109.20      137.45     24.67 o
   9  11   2      294.50      172.70     24.67 o
  11  11   2      956.44      870.54     56.39 o
  13  11   2      738.22      782.43     95.16 o
  15  11   2     1308.64     1793.95    172.70 o
  17  11   2       92.46       74.01     38.77 o
 -18  12   2       50.24       56.39     45.82 o
 -16  12   2      342.93      169.17     70.49 o
 -14  12   2      381.16      394.74     70.49 o
 -12  12   2      173.73       56.39     35.24 o
 -10  12   2        0.12       -3.52     17.62 o
  -8  12   2      711.78      609.73     49.34 o
  -6  12   2      662.19      500.47     42.29 o
  -4  12   2      293.91      250.24     38.77 o
  -2  12   2       33.61       56.39     24.67 o
   0  12   2      131.83      140.98     28.20 o
   2  12   2     1197.29      852.92     52.87 o
   4  12   2      502.10      338.35     38.77 o
   6  12   2      360.54      398.26     45.82 o
   8  12   2     1566.81     1526.09     74.01 o
  10  12   2        0.56        0.00     17.62 o
  12  12   2      917.99     1067.91    116.31 o
  14  12   2       22.24       56.39     42.29 o
  16  12   2       22.36       70.49     56.39 o
 -17  13   2      232.70      123.36     81.06 o
 -15  13   2       39.45      169.17     81.06 o
 -13  13   2      125.61      137.45     49.34 o
 -11  13   2      128.78       84.59     31.72 o
  -9  13   2      325.75      211.47     31.72 o
  -7  13   2      246.29      232.61     35.24 o
  -5  13   2     1038.97     1000.94     63.44 o
  -3  13   2       32.28       24.67     31.72 o
  -1  13   2      334.46      232.61     45.82 o
   1  13   2      991.84      740.14     59.92 o
   3  13   2      193.81       84.59     31.72 o
   5  13   2     1701.23     1550.76     77.54 o
   7  13   2       13.08       17.62     24.67 o
   9  13   2        0.21       21.15     21.15 o
  11  13   2       95.61       81.06     28.20 o
  13  13   2     1065.59      990.37    137.45 o
  15  13   2      141.02      140.98     66.96 o
 -16  14   2       64.42       95.16     66.96 o
 -14  14   2       52.28       52.87     49.34 o
 -12  14   2       41.84       59.92     45.82 o
 -10  14   2      390.25      338.35     52.87 o
  -8  14   2        6.81       21.15     21.15 o
  -6  14   2       29.31       59.92     28.20 o
  -4  14   2     1097.12     1127.82    133.93 o
  -2  14   2       22.79       24.67     21.15 o
   0  14   2      217.43      229.09     38.77 o
   2  14   2     3124.22     3422.24    155.08 o
   4  14   2      239.17      179.75     35.24 o
   6  14   2      411.14      296.05     45.82 o
   8  14   2      168.74      193.84     49.34 o
  12  14   2       32.73       21.15     66.96 o
  14  14   2       26.25        0.00     31.72 o
 -15  15   2      116.55      179.75     98.68 o
 -13  15   2      135.74       84.59     63.44 o
 -11  15   2      148.51       70.49     31.72 o
  -9  15   2      231.40      243.19     42.29 o
  -7  15   2     6004.29     7810.19    281.96 o
  -5  15   2      180.00      123.36     38.77 o
  -3  15   2       65.20       42.29     28.20 o
  -1  15   2      259.91      239.66     42.29 o
   1  15   2      694.96      472.28     70.49 o
   3  15   2      438.08      355.97     49.34 o
   5  15   2      153.50       70.49     38.77 o
   7  15   2      555.80      437.03     66.96 o
   9  15   2      294.74      267.86     56.39 o
  11  15   2      164.73      162.12     70.49 o
  13  15   2      747.27      722.51    116.31 o
 -14  16   2       53.16      -70.49     70.49 o
 -12  16   2       11.37      183.27     98.68 o
 -10  16   2       37.51       21.15     31.72 o
  -8  16   2      710.12      687.27     77.54 o
  -6  16   2      504.58      468.75     56.39 o
  -4  16   2      649.51      828.25     70.49 o
  -2  16   2     1088.83     1134.87     84.59 o
   0  16   2       12.55        0.00     31.72 o
   2  16   2      189.96      243.19     52.87 o
   4  16   2      858.43      923.41     95.16 o
   6  16   2      189.20      137.45     38.77 o
   8  16   2      759.57      810.62     84.59 o
  10  16   2      846.50      856.44    109.26 o
  12  16   2      317.11      204.42     70.49 o
 -11  17   2       15.26       95.16     59.92 o
  -9  17   2       10.75       70.49     56.39 o
  -7  17   2      480.02      363.02     59.92 o
  -5  17   2      274.54      345.40     52.87 o
  -3  17   2      503.09      422.93     59.92 o
  -1  17   2      452.35      415.89     56.39 o
   1  17   2     1022.19      926.93     77.54 o
   3  17   2      385.66      296.05     52.87 o
   5  17   2      233.27      239.66     59.92 o
   7  17   2       33.85       42.29     35.24 o
   9  17   2        6.11       77.54     42.29 o
  11  17   2       21.57       -7.05     38.77 o
 -10  18   2      127.60      119.83     45.82 o
  -8  18   2      510.70      493.42     70.49 o
  -6  18   2      394.86      348.92     66.96 o
  -4  18   2        3.46      -45.82     45.82 o
  -2  18   2       47.61       21.15     35.24 o
   0  18   2        2.42      -35.24     35.24 o
   2  18   2        1.52       21.15     31.72 o
   4  18   2      127.13       77.54     52.87 o
   6  18   2       78.34      172.70     45.82 o
   8  18   2        3.13      -28.20     28.20 o
  -7  19   2       71.85      183.27     49.34 o
  -5  19   2        2.50      -10.57     45.82 o
  -3  19   2     1982.43     2259.17    148.03 o
  -1  19   2        2.08      -14.10     42.29 o
   1  19   2      701.95      673.17     74.01 o
   3  19   2      551.77      560.39     77.54 o
   5  19   2        7.41       21.15     35.24 o
   7  19   2       58.94       49.34     45.82 o
  -4  20   2      176.62      172.70     52.87 o
  -2  20   2      180.28      204.42     66.96 o
   0  20   2       30.65       21.15     59.92 o
   2  20   2      121.31      151.55     59.92 o
 -21   1   3        0.26      153.70     55.87 o
 -19   1   3      812.33      750.23     87.82 o
 -17   1   3       16.74       95.16     47.35 o
 -15   1   3       12.43       72.84     72.25 o
 -13   1   3     4996.71     5376.89    177.98 o
 -11   1   3      241.18      244.89      9.72 o
  -9   1   3     1560.44     1648.09     33.58 o
  -7   1   3     2831.15     3195.63     81.06 o
  -5   1   3    13503.55    13369.80    355.97 o
  -3   1   3    45488.09    36069.54    597.87 o
  -1   1   3    48250.35    37137.17   2079.43 o
   1   1   3     9781.09     8974.75    146.39 o
   3   1   3     2590.39     2538.51     43.13 o
   5   1   3       17.89        5.64      5.87 o
   7   1   3      519.32      452.32     16.06 o
   9   1   3       80.74       41.95     10.57 o
  11   1   3      105.45      124.75     11.01 o
  13   1   3     2031.94     1873.31    252.00 o
  15   1   3       13.90       23.19     29.96 o
  17   1   3       18.63      163.55     64.65 o
  19   1   3       21.30       46.97     60.72 o
 -22   2   3     1398.27     1977.22    296.05 o
 -20   2   3        1.80      120.55    116.31 o
 -18   2   3     1141.88     1223.22    179.75 o
 -16   2   3       88.23       48.95     16.45 o
 -14   2   3      170.62      238.90     28.20 o
 -12   2   3      325.94      297.72     22.81 o
 -10   2   3     3854.14     4271.57    220.28 o
  -8   2   3     6434.31     6759.90     98.85 o
  -6   2   3      366.90      335.49     13.54 o
  -4   2   3     9252.95     9219.13    150.50 o
  -2   2   3     8744.85     7736.42    177.98 o
   0   2   3     3343.77     3679.33     98.68 o
   2   2   3    43269.77    38178.81    565.37 o
   4   2   3     3077.77     3081.09     56.03 o
   6   2   3    36322.71    36387.31    457.10 o
   8   2   3     4952.49     5695.18     88.24 o
  10   2   3    12712.05    13351.36    230.85 o
  12   2   3     1671.78     1839.73     63.93 o
  14   2   3        3.42       50.52     23.82 o
  16   2   3     2136.51     2214.28    111.02 o
  18   2   3      148.66      250.96     72.27 o
  20   2   3       46.84      236.14     91.64 o
 -21   3   3      321.80      310.15     98.68 o
 -19   3   3       43.15      193.84     98.68 o
 -17   3   3       65.07      101.20     22.60 o
 -15   3   3     2723.45     2925.88    107.50 o
 -13   3   3     5261.20     5255.85    174.46 o
 -11   3   3     6814.46     7242.81    138.50 o
  -9   3   3     6277.25     7288.78    124.95 o
  -7   3   3    26141.68    25012.26    498.71 o
  -5   3   3    14997.16    13974.57    306.63 o
  -3   3   3    24293.35    22280.62    388.56 o
  -1   3   3    11944.31    11210.31    204.36 o
   1   3   3    97143.19    85352.09   1596.75 o
   3   3   3     6822.43     7509.08    129.97 o
   5   3   3     4205.24     4196.37     79.28 o
   7   3   3     1152.30     1173.64     30.48 o
   9   3   3     4110.70     4488.46     76.83 o
  11   3   3        3.36       11.13     21.15 o
  13   3   3      255.93      196.02     32.11 o
  15   3   3     1064.39     1020.39     63.44 o
  17   3   3       42.89       -3.52     49.34 o
  19   3   3     1810.26     2252.13    232.61 o
 -22   4   3      536.93      426.46    116.31 o
 -20   4   3       40.02      250.24    126.88 o
 -18   4   3        0.08       38.77     21.15 o
 -16   4   3       37.67       38.77     17.62 o
 -14   4   3     2138.80     2164.01     81.06 o
 -12   4   3      156.59       95.16     21.15 o
 -10   4   3     1800.76     1604.11     88.11 o
  -8   4   3      641.93      570.96     21.07 o
  -6   4   3    22678.45    21626.28    342.55 o
  -4   4   3     8571.13     8336.59    158.24 o
  -2   4   3     3100.15     3460.86     75.98 o
   0   4   3     4439.58     4089.97     89.72 o
   2   4   3    95587.49    84142.78   1927.88 o
   4   4   3     1800.98     1819.73    199.13 o
   6   4   3     7858.44     9267.52    157.41 o
   8   4   3      667.00      742.60     27.20 o
  10   4   3     1017.31     1028.35     38.77 o
  12   4   3      792.62      718.99     49.34 o
  14   4   3      929.92      856.44     56.39 o
  16   4   3      157.49      148.03     35.24 o
  18   4   3       14.48       70.49     81.06 o
  20   4   3      355.78      606.21    162.12 o
 -21   5   3      214.31      186.80     91.64 o
 -19   5   3       54.83        0.00     63.44 o
 -17   5   3      828.76      828.25     52.87 o
 -15   5   3     7905.93     9086.04    246.71 o
 -13   5   3     1684.16     1843.29     63.44 o
 -11   5   3     1019.40      948.08     28.20 o
  -9   5   3       90.97      117.71     56.39 o
  -7   5   3      337.27      378.45     19.47 o
  -5   5   3     9454.05     9611.52    190.54 o
  -3   5   3      261.09      461.95     24.92 o
  -1   5   3     5821.29     6301.35    211.47 o
   1   5   3    56539.70    53132.16   1205.36 o
   3   5   3    51733.31    48905.82    818.33 o
   5   5   3     1399.36     1450.62     45.82 o
   7   5   3       74.99      100.70     17.62 o
   9   5   3     5845.89     6222.57    116.50 o
  11   5   3      601.88      578.01     42.29 o
  13   5   3      445.03      398.26     38.77 o
  15   5   3      155.10      155.08     31.72 o
  17   5   3        1.96        0.00     28.20 o
  19   5   3       97.68      236.14    119.83 o
 -20   6   3      758.33      870.54    119.83 o
 -18   6   3        4.12      246.71     95.16 o
 -16   6   3       81.01      112.78     28.20 o
 -14   6   3     4835.78     5818.87    179.75 o
 -12   6   3     2226.74     2276.80     49.34 o
 -10   6   3     2592.71     2693.80    137.45 o
  -8   6   3       34.31       42.29     13.09 o
  -6   6   3     3577.18     4289.28    100.22 o
  -4   6   3        5.94        0.27     16.06 o
  -2   6   3      283.84      306.99     38.77 o
   0   6   3     1601.25     1419.08     47.35 o
   2   6   3    32899.40    32728.53    570.69 o
   4   6   3     5357.43     5443.08    119.55 o
   6   6   3      844.69      915.08     33.97 o
   8   6   3     1976.87     2064.61     54.40 o
  10   6   3      867.60      842.34     31.72 o
  12   6   3     2641.44     2932.34    112.78 o
  14   6   3     3353.29     4208.20    144.50 o
  16   6   3      101.14       95.16     35.24 o
  18   6   3       17.97       42.29     56.39 o
 -21   7   3       42.21      133.93     84.59 o
 -19   7   3        0.08       42.29     28.20 o
 -17   7   3      174.58      130.40     31.72 o
 -15   7   3       59.66       21.15     21.15 o
 -13   7   3       34.87       98.68     35.24 o
 -11   7   3     2580.45     2357.86     59.92 o
  -9   7   3        8.16       17.15     13.25 o
  -7   7   3      716.43      448.47     72.25 o
  -5   7   3     4616.16     5518.79    129.15 o
  -3   7   3      599.83      693.79     66.96 o
  -1   7   3       41.59      104.15     20.21 o
   1   7   3     3775.22     3692.96     90.94 o
   3   7   3      469.38      556.65     31.19 o
   5   7   3     1861.44     1622.39    142.74 o
   7   7   3       54.53       80.79     14.94 o
   9   7   3     1883.48     2063.71     58.85 o
  11   7   3        6.32       17.62     14.10 o
  13   7   3      673.95      655.55     56.39 o
  15   7   3      151.21      151.55     42.29 o
  17   7   3      515.62      648.50     81.06 o
  19   7   3      101.48      257.29     98.68 o
 -20   8   3      208.45      387.69    130.40 o
 -18   8   3        0.05       -7.05     38.77 o
 -16   8   3      282.59      137.45     31.72 o
 -14   8   3     2121.00     2033.61    112.78 o
 -12   8   3     2032.76     1920.83     59.92 o
 -10   8   3      633.79      567.44     31.72 o
  -8   8   3     5385.86     5772.44    154.77 o
  -6   8   3     1767.70     2017.69    179.75 o
  -4   8   3     1438.03     1346.74     74.01 o
  -2   8   3      961.32     1121.06     47.58 o
   0   8   3     2771.13     2885.54     78.49 o
   2   8   3     1376.59     1187.43     75.78 o
   4   8   3      824.28      844.02     52.87 o
   6   8   3     1573.10     1677.33     67.67 o
   8   8   3      700.55      665.19     34.55 o
  10   8   3      319.08      271.38     21.15 o
  12   8   3       84.21       42.29     14.10 o
  14   8   3        4.41        7.05     28.20 o
  16   8   3      293.68      292.53     59.92 o
  18   8   3      316.77      454.65    116.31 o
 -19   9   3      146.98      105.73     38.77 o
 -17   9   3     1145.90     1222.99     91.64 o
 -15   9   3       14.56      -38.77     56.39 o
 -13   9   3       49.36       52.87     14.10 o
 -11   9   3     2541.02     2586.95     81.06 o
  -9   9   3      166.66      204.42     28.20 o
  -7   9   3    11559.34    12780.97    276.58 o
  -5   9   3     1031.29     1291.09     54.63 o
  -3   9   3       10.74       29.37     22.91 o
  -1   9   3    19631.59    20556.79    405.35 o
   1   9   3      144.77      223.46     24.88 o
   3   9   3     3430.94     3560.81    139.22 o
   5   9   3     7976.26     9131.46    206.54 o
   7   9   3     3447.97     3485.68    119.83 o
   9   9   3     1364.16     1148.97     49.34 o
  11   9   3      783.25      620.30     35.24 o
  13   9   3       33.68       24.67     38.77 o
  15   9   3      165.08      162.12     45.82 o
  17   9   3       69.23      109.26     49.34 o
 -20  10   3        6.16      148.03     88.11 o
 -18  10   3      715.72      722.51     91.64 o
 -16  10   3        3.49       -3.52     28.20 o
 -14  10   3      767.82      789.48     52.87 o
 -12  10   3     3457.84     3482.16    112.78 o
 -10  10   3     1121.45     1156.02     56.39 o
  -8  10   3     2035.28     2054.76     74.01 o
  -6  10   3      209.56      255.16     31.82 o
  -4  10   3     1240.85     1130.00     52.91 o
  -2  10   3     1189.65     1092.02    162.12 o
   0  10   3     1755.93     2154.28     76.26 o
   2  10   3        5.47       18.50     21.15 o
   4  10   3     1599.54     1499.03     61.20 o
   6  10   3       85.26       92.43     38.77 o
   8  10   3        0.57       17.62     31.72 o
  10  10   3      125.59      140.98     28.20 o
  12  10   3      132.73      144.50     24.67 o
  14  10   3     2666.10     3122.67    214.99 o
  16  10   3      304.96      317.20     59.92 o
 -19  11   3       45.33       81.06     38.77 o
 -17  11   3        6.45        0.00     38.77 o
 -15  11   3     1085.16     1099.63    123.36 o
 -13  11   3      341.03      338.35     35.24 o
 -11  11   3       27.99       81.06     24.67 o
  -9  11   3     6558.32     7845.43    211.47 o
  -7  11   3     7541.98     7799.61    211.47 o
  -5  11   3     1842.61     1954.35     76.26 o
  -3  11   3      400.72      306.74     45.82 o
  -1  11   3      630.68      756.40     54.07 o
   1  11   3     4208.66     4424.86    135.51 o
   3  11   3      417.21      436.05     38.96 o
   5  11   3      211.68      249.94     51.10 o
   7  11   3     1439.93     1536.66     74.01 o
   9  11   3      689.01      539.24     38.77 o
  11  11   3      923.17      870.54     59.92 o
  13  11   3      860.65      673.17    102.21 o
  15  11   3       13.88       10.57     49.34 o
  17  11   3      150.31      172.70     49.34 o
 -18  12   3       75.91       21.15     52.87 o
 -16  12   3     1361.25     1497.89    148.03 o
 -14  12   3     1532.49     1194.79    130.40 o
 -12  12   3      115.97      155.08     31.72 o
 -10  12   3       16.45       -3.52     24.67 o
  -8  12   3      215.69      197.37     35.24 o
  -6  12   3      286.50      158.60     31.72 o
  -4  12   3     1431.68     1360.00     70.70 o
  -2  12   3       42.63       16.45     29.96 o
   0  12   3      731.88      654.37    105.73 o
   2  12   3     2096.42     2329.51     98.45 o
   4  12   3    12028.49    14485.50    373.59 o
   6  12   3      207.10      116.31     28.20 o
   8  12   3      328.92      292.53     35.24 o
  10  12   3        0.12        0.00     24.67 o
  12  12   3       26.03       52.87     49.34 o
  14  12   3       90.44      137.45     59.92 o
  16  12   3        2.85      -17.62     35.24 o
 -17  13   3      323.06      264.33     84.59 o
 -15  13   3      470.14      504.00    116.31 o
 -13  13   3      241.15      148.03     52.87 o
 -11  13   3      265.50      232.61     38.77 o
  -9  13   3      176.34      133.93     38.77 o
  -7  13   3     1218.05      990.37     63.44 o
  -5  13   3     5880.47     6111.40    179.75 o
  -3  13   3       82.91       98.68     38.77 o
  -1  13   3       78.24       91.64     38.77 o
   1  13   3      767.12      733.09     56.39 o
   3  13   3       32.84        3.52     38.77 o
   5  13   3      453.22      563.91     52.87 o
   7  13   3      903.69      983.32     63.44 o
   9  13   3       99.62       24.67     21.15 o
  11  13   3        0.08      -21.15     21.15 o
  13  13   3      290.02      176.22     70.49 o
  15  13   3     1560.45     1772.80    186.80 o
 -16  14   3       11.25      -14.10     63.44 o
 -14  14   3      110.00       66.96     56.39 o
 -12  14   3        0.10       17.62     31.72 o
 -10  14   3      172.90       88.11     38.77 o
  -8  14   3      459.51      380.64     45.82 o
  -6  14   3      107.61      109.26     42.29 o
  -4  14   3     1260.54     1043.24     84.59 o
  -2  14   3     1702.54     1737.56     84.59 o
   0  14   3     1976.94     1882.06     95.16 o
   2  14   3      806.03      895.21     77.54 o
   4  14   3     2941.38     3362.33    144.50 o
   6  14   3     1854.92     2329.66    109.26 o
   8  14   3        6.21        7.05     14.10 o
  10  14   3      206.17      236.14     42.29 o
  12  14   3      198.96      341.87     98.68 o
  14  14   3        0.23       28.20     45.82 o
 -15  15   3        0.10       17.62     59.92 o
 -13  15   3       65.77       52.87     42.29 o
 -11  15   3        0.51       24.67     21.15 o
  -9  15   3      123.76       56.39     35.24 o
  -7  15   3      102.05       84.59     35.24 o
  -5  15   3      330.67      236.14     49.34 o
  -3  15   3      540.81      500.47     63.44 o
  -1  15   3     1496.76     1589.53    102.21 o
   1  15   3      477.72      539.24     74.01 o
   3  15   3       75.90       35.24     31.72 o
   5  15   3       13.16      -17.62     17.62 o
   7  15   3      718.36      757.76     66.96 o
   9  15   3       45.10       84.59     49.34 o
  11  15   3      196.43      105.73     56.39 o
  13  15   3       40.31       81.06     81.06 o
 -14  16   3        1.91      239.66    102.21 o
 -12  16   3      138.27      246.71     98.68 o
 -10  16   3       46.62       21.15     24.67 o
  -8  16   3      383.07      458.18     59.92 o
  -6  16   3      219.75      176.22     49.34 o
  -4  16   3      164.42      144.50     42.29 o
  -2  16   3       30.82       24.67     21.15 o
   0  16   3       57.59       24.67     38.77 o
   2  16   3      670.69      793.00     74.01 o
   4  16   3      452.22      486.37     56.39 o
   6  16   3      538.27      630.88     63.44 o
   8  16   3      369.17      271.38     56.39 o
  10  16   3        8.86       91.64     81.06 o
  12  16   3        0.63      158.60     88.11 o
 -11  17   3       16.78      -21.15     31.72 o
  -9  17   3        6.95       -3.52     38.77 o
  -7  17   3      851.47      972.75     88.11 o
  -5  17   3      752.74      881.11     84.59 o
  -3  17   3      541.25      514.57     70.49 o
  -1  17   3     1186.53     1476.75    109.26 o
   1  17   3        6.97      -21.15     21.15 o
   3  17   3      268.95      214.99     49.34 o
   5  17   3      119.53       28.20     24.67 o
   7  17   3        2.14       31.72     38.77 o
   9  17   3      843.66      874.06     95.16 o
 -10  18   3       27.55       10.57     35.24 o
  -8  18   3      117.86       31.72     49.34 o
  -6  18   3      694.14      715.46     74.01 o
  -4  18   3        6.52        3.52     24.67 o
  -2  18   3       22.82       77.54     38.77 o
   0  18   3       12.73       56.39     35.24 o
   2  18   3      206.91      116.31     56.39 o
   4  18   3      243.74       74.01     42.29 o
   6  18   3      272.95      274.91     49.34 o
   8  18   3       56.90        3.52     45.82 o
  -7  19   3      237.50      130.40     49.34 o
  -5  19   3       21.45      -17.62     31.72 o
  -3  19   3        1.36      -28.20     49.34 o
  -1  19   3        2.20       42.29     45.82 o
   1  19   3      671.10      422.93     63.44 o
   3  19   3      665.10      835.30    105.73 o
   5  19   3      106.43       84.59     38.77 o
  -4  20   3       13.77       52.87     63.44 o
  -2  20   3       67.40       56.39     52.87 o
   0  20   3      372.39      257.29     70.49 o
   2  20   3       43.80       38.77     49.34 o
 -22   0   4     1194.71     1508.47    183.27 o
 -20   0   4      606.60     1053.81    172.70 o
 -18   0   4        8.34       -7.05     52.87 o
 -16   0   4     1254.33     1501.42    133.93 o
 -14   0   4     1261.62     1103.15     38.77 o
 -12   0   4      227.37      246.71     21.15 o
 -10   0   4     7651.26     7859.53    179.75 o
  -8   0   4      866.52      648.50     31.72 o
  -6   0   4    22778.21    22574.12    451.13 o
  -4   0   4    18433.90    16364.03    334.82 o
  -2   0   4    13676.28    13470.46    334.82 o
   0   0   4      800.54     1032.66     24.67 o
   2   0   4    54847.99    46265.49    754.23 o
   4   0   4    20175.29    19003.85    327.77 o
   6   0   4     6666.10     7320.29    148.03 o
   8   0   4     5002.48     5529.87    126.88 o
  10   0   4     1594.88     1712.88     59.92 o
  12   0   4       15.65       17.62     14.10 o
  14   0   4    11207.60    12074.78    274.91 o
  16   0   4      129.85      320.73    109.26 o
  18   0   4      128.00      119.83     95.16 o
  20   0   4      254.92      429.98    130.40 o
 -23   1   4       66.55      122.38     94.60 o
 -21   1   4       85.87       73.93     79.30 o
 -19   1   4     1506.14     1762.34    117.05 o
 -17   1   4       75.67       88.61     21.15 o
 -15   1   4     1115.40     1124.67     81.06 o
 -13   1   4     2373.21     2355.06     49.34 o
 -11   1   4    13429.67    13554.73    253.76 o
  -9   1   4     7829.51     8833.46    131.45 o
  -7   1   4     5388.78     5516.00     83.75 o
  -5   1   4     3921.97     3843.60     64.80 o
  -3   1   4      183.89       95.60     12.24 o
  -1   1   4      938.85      760.06     45.82 o
   1   1   4    10310.05     8980.13    283.72 o
   3   1   4      270.84      181.98     11.01 o
   5   1   4     4691.99     5243.89     81.79 o
   7   1   4      438.35      356.00     16.06 o
   9   1   4      750.39      755.59     31.72 o
  11   1   4      713.50      713.79     45.82 o
  13   1   4     6483.96     6959.79    119.31 o
  15   1   4     3869.38     4402.00    141.93 o
  17   1   4     1046.12     1147.82    102.33 o
  19   1   4       36.36       61.81     51.04 o
 -22   2   4      121.34      109.26     81.06 o
 -20   2   4       99.99       94.31    103.97 o
 -18   2   4      150.34      160.56     33.48 o
 -16   2   4      317.63      284.61     29.96 o
 -14   2   4     2846.11     2715.03     89.87 o
 -12   2   4     1784.10     1830.35     63.44 o
 -10   2   4      995.11     1056.70     51.10 o
  -8   2   4     2434.31     2441.01     56.39 o
  -6   2   4     4096.79     4620.78    107.50 o
  -4   2   4     3685.84     3546.61     69.43 o
   0   2   4    98244.13    79394.57   3783.50 o
   2   2   4     2645.70     2562.80     54.15 o
   4   2   4    10202.86    10287.88    158.24 o
   6   2   4    18422.16    18856.15    253.91 o
   8   2   4     6656.95     7166.15    110.38 o
  10   2   4     2488.98     2342.32     51.10 o
  12   2   4      130.37      139.73     12.24 o
  14   2   4     3697.48     4066.81    115.29 o
  16   2   4      459.40      455.95    149.79 o
  18   2   4        3.00      -20.19     54.15 o
  20   2   4       75.33      243.19    109.26 o
 -21   3   4       94.07      102.21     81.06 o
 -19   3   4      326.10      387.69     81.06 o
 -17   3   4      226.57      172.54     58.15 o
 -15   3   4     5156.71     5369.63    318.96 o
 -13   3   4      277.97      263.60     26.08 o
 -11   3   4      814.73      794.80     19.94 o
  -9   3   4     2906.18     3103.95    126.88 o
  -7   3   4    27391.77    25769.24    600.92 o
  -5   3   4      338.94      238.82     16.06 o
  -3   3   4     1801.61     1447.28     52.87 o
  -1   3   4    10175.36     9254.73    177.86 o
   1   3   4   106482.69    90523.48   2057.06 o
   3   3   4    17856.75    18195.59    289.54 o
   5   3   4    40664.08    38472.59    579.19 o
   7   3   4      588.56      613.25     23.46 o
   9   3   4     1094.84     1000.11     35.24 o
  11   3   4     4751.38     4920.02     87.15 o
  13   3   4       98.21      201.36     33.48 o
  15   3   4       25.17       24.67     28.20 o
  17   3   4      576.51      419.41    102.21 o
  19   3   4      142.89      155.08    123.36 o
 -22   4   4      324.57      310.15    116.31 o
 -20   4   4      223.83      193.84     66.96 o
 -18   4   4      235.72      267.86     38.77 o
 -16   4   4     1854.46     1614.20     66.96 o
 -14   4   4     1225.50      962.18     45.82 o
 -12   4   4     1351.92     1167.05     52.91 o
 -10   4   4      718.61      577.98     22.91 o
  -8   4   4    13476.40    13150.46    219.75 o
  -6   4   4     5357.94     5158.16    110.88 o
  -4   4   4    24974.72    23934.14    426.14 o
  -2   4   4    46711.12    41172.24    686.56 o
   0   4   4    30239.53    29496.12    504.55 o
   2   4   4       43.22       92.43     22.91 o
   4   4   4    14519.69    13355.04    220.71 o
   6   4   4     1900.83     1581.21     44.03 o
   8   4   4       93.13       92.18     12.61 o
  10   4   4     3113.66     3005.25     84.59 o
  12   4   4     1431.28     1490.84     70.49 o
  14   4   4        1.56       17.62     24.67 o
  16   4   4       48.60       56.39     35.24 o
  18   4   4        3.68      -14.10     63.44 o
 -21   5   4       27.48      -17.62     45.82 o
 -19   5   4      172.57      116.31     35.24 o
 -17   5   4       14.89        7.05     21.15 o
 -15   5   4     1330.99     1462.65     70.49 o
 -13   5   4      859.65      810.62     45.82 o
 -11   5   4     4548.10     4937.62    193.84 o
  -9   5   4     1288.97     1465.20     41.06 o
  -7   5   4     3330.80     3667.98    128.64 o
  -5   5   4     3665.15     3441.92     86.35 o
  -3   5   4     9972.82     9852.19    190.64 o
  -1   5   4    23078.87    23709.58    419.26 o
   1   5   4     3847.40     3838.01     89.72 o
   3   5   4     1167.50     1387.74     46.05 o
   5   5   4     2161.30     1939.09     51.63 o
   7   5   4       77.82       80.12     21.15 o
   9   5   4      151.83      179.13     21.07 o
  11   5   4      494.55      490.19     20.21 o
  13   5   4      322.67      278.43     38.77 o
  15   5   4      195.13      278.43     52.87 o
  17   5   4      730.54      560.39    102.21 o
  19   5   4       46.35      -98.68    102.21 o
 -22   6   4      210.84      186.80    105.73 o
 -20   6   4        0.26       31.72     81.06 o
 -18   6   4      236.50      243.19     49.34 o
 -16   6   4       43.94       42.29     24.67 o
 -14   6   4     6978.73     7799.61    200.89 o
 -12   6   4     4953.79     4504.68    237.90 o
 -10   6   4     1537.42     1567.67     52.87 o
  -8   6   4      171.83      160.18     16.92 o
  -6   6   4     1466.10     1568.89     52.34 o
  -4   6   4    35114.02    35987.25    621.79 o
  -2   6   4     8511.03     9100.46    296.05 o
   0   6   4      264.35      340.65     37.01 o
   2   6   4     8290.77     8824.07    255.52 o
   4   6   4     1758.66     1962.60     58.53 o
   6   6   4     6204.10     6781.03    129.56 o
   8   6   4     1901.28     1881.61     54.40 o
  10   6   4     1399.31     1429.17     48.18 o
  12   6   4      121.41       84.59     24.67 o
  14   6   4      495.75      514.57     49.34 o
  16   6   4      459.81      398.26     56.39 o
  18   6   4      340.34      246.71     70.49 o
 -21   7   4      949.36      969.22    183.27 o
 -19   7   4      233.00      211.47     42.29 o
 -17   7   4       29.39       28.20     28.20 o
 -15   7   4     1510.99     1536.66     81.06 o
 -13   7   4    11299.39    11933.80    232.61 o
 -11   7   4      102.20       97.94     40.53 o
  -9   7   4     2832.31     3155.04    167.41 o
  -7   7   4     2948.19     3220.27    102.21 o
  -5   7   4     6953.88     7798.30    327.77 o
  -3   7   4     5496.65     5854.62    170.94 o
  -1   7   4    10816.07    11658.33    274.91 o
   1   7   4      183.04      216.51     26.43 o
   3   7   4     2085.43     2328.31    100.45 o
   5   7   4     7763.82     7156.73    296.05 o
   7   7   4     3995.39     4344.40     96.72 o
   9   7   4      442.55      460.09     27.94 o
  11   7   4     1448.07     1469.70     45.82 o
  13   7   4      670.19      701.37     56.39 o
  15   7   4       63.31      123.36     42.29 o
  17   7   4       69.72      148.03     77.54 o
 -20   8   4       16.42      140.98     98.68 o
 -18   8   4      977.49     1222.99     84.59 o
 -16   8   4      397.96      377.12     56.39 o
 -14   8   4       26.87       28.20     14.10 o
 -12   8   4    11242.64    12458.94    260.81 o
 -10   8   4     8130.75     9097.60    248.47 o
  -8   8   4      863.01      863.38     47.59 o
  -6   8   4    22777.93    25503.01    485.14 o
  -4   8   4     5307.99     5907.37    243.19 o
  -2   8   4     8613.79     9476.80    428.22 o
   0   8   4     6764.98     7739.16    161.93 o
   2   8   4      589.88      472.30     39.87 o
   4   8   4      339.08      338.28     65.20 o
   6   8   4      531.26      437.99     52.87 o
   8   8   4      424.78      453.37     38.77 o
  10   8   4      913.15      808.05     38.95 o
  12   8   4        0.93        3.52     14.10 o
  14   8   4     1060.64     1089.06     84.59 o
  16   8   4     1054.46     1413.31    112.78 o
  18   8   4      413.19      525.14    137.45 o
 -19   9   4        9.29        7.05     31.72 o
 -17   9   4        2.62       -7.05     28.20 o
 -15   9   4        4.07       70.49     28.20 o
 -13   9   4      539.83      560.39     38.77 o
 -11   9   4     2499.26     2386.05     91.64 o
  -9   9   4     1762.96     1540.72     59.57 o
  -7   9   4        0.03       15.51     21.15 o
  -5   9   4     4289.33     4777.18    122.94 o
  -3   9   4    12497.31    12727.83    265.68 o
  -1   9   4     4873.48     4973.72    135.01 o
   1   9   4     1256.72     1306.02     58.03 o
   3   9   4     3778.85     3905.95    106.55 o
   5   9   4     1427.96     1309.15     59.77 o
   7   9   4      913.42      627.35     45.82 o
   9   9   4     2158.74     1873.95     95.16 o
  11   9   4        2.20        0.00     10.57 o
  13   9   4      427.53      380.64     70.49 o
  15   9   4      366.52      468.75     70.49 o
  17   9   4       47.80       56.39     45.82 o
 -20  10   4      242.65       91.64    102.21 o
 -18  10   4        1.23       38.77     31.72 o
 -16  10   4      179.71       14.10     56.39 o
 -14  10   4     2752.68     3041.60    123.36 o
 -12  10   4      478.57      451.13     45.82 o
 -10  10   4      110.53       78.42     45.82 o
  -8  10   4     1622.71     1657.41     63.91 o
  -6  10   4     1849.15     1830.79    114.54 o
  -4  10   4     2641.71     2498.21     86.53 o
  -2  10   4      480.18      373.47     34.97 o
   0  10   4      261.93      232.56     56.39 o
   2  10   4       58.07      150.44     75.78 o
   4  10   4     1459.61     1487.90     69.35 o
   6  10   4     9141.17     9591.92    391.21 o
   8  10   4     1688.53     1643.35     80.05 o
  10  10   4      574.33      324.25     31.72 o
  12  10   4     1219.31     1452.07     77.54 o
  14  10   4        4.08      -14.10     38.77 o
  16  10   4        8.06       10.57     31.72 o
 -19  11   4       35.27       -3.52     42.29 o
 -17  11   4     1118.91     1466.17    165.65 o
 -15  11   4      237.96       28.20     35.24 o
 -13  11   4      629.20      458.18     42.29 o
 -11  11   4      205.65      214.99     35.24 o
  -9  11   4     2142.63     1992.44     87.26 o
  -7  11   4      695.41      602.11     45.79 o
  -5  11   4    11248.49    12451.78    312.21 o
  -3  11   4      139.09      167.65     38.77 o
  -1  11   4      935.52      840.33     51.69 o
   1  11   4       66.70      152.65     84.59 o
   3  11   4      272.94      260.00     68.73 o
   5  11   4     1263.10     1297.54     72.37 o
   7  11   4       74.23       56.39     24.92 o
   9  11   4     1006.28      835.30     52.87 o
  11  11   4      327.88      250.24     31.72 o
  13  11   4        0.91       24.67     49.34 o
  15  11   4      227.74      119.83     52.87 o
 -18  12   4       30.94       24.67     45.82 o
 -16  12   4        0.57      -45.82     45.82 o
 -14  12   4      190.68      130.40     56.39 o
 -12  12   4      383.84      225.56     42.29 o
 -10  12   4      220.07       77.54     31.72 o
  -8  12   4     1465.96     1593.05     88.11 o
  -6  12   4     1258.85     1253.51     71.52 o
  -4  12   4     2782.31     2610.64    111.02 o
  -2  12   4       68.61       59.92     63.44 o
   0  12   4      429.85      293.38    148.03 o
   2  12   4      350.23      352.67    109.26 o
   4  12   4      175.54       68.73     44.06 o
   6  12   4      446.46      376.48     46.29 o
   8  12   4        9.55       -3.52     28.20 o
  10  12   4      403.77      363.02     42.29 o
  12  12   4       31.61       14.10     66.96 o
  14  12   4      305.62      257.29     81.06 o
  16  12   4        7.04       35.24     52.87 o
 -15  13   4        2.56       -3.52     49.34 o
 -13  13   4      108.09      102.21     35.24 o
 -11  13   4       90.40       91.64     24.67 o
  -9  13   4      180.78      193.84     42.29 o
  -7  13   4      999.36      972.75     63.44 o
  -5  13   4      478.12      622.84     65.82 o
  -3  13   4      124.19      167.75     38.57 o
  -1  13   4     1749.98     1541.46     97.37 o
   1  13   4     2328.30     2418.54    124.48 o
   3  13   4      735.53      689.94    172.70 o
   5  13   4     1154.58     1244.13     77.54 o
   7  13   4      109.69      126.88     45.82 o
   9  13   4       30.12       14.10     49.34 o
  11  13   4        0.04       66.96     59.92 o
  13  13   4     1008.24     1050.29    140.98 o
  15  13   4      639.27      521.62     88.11 o
 -16  14   4      386.84      296.05     84.59 o
 -14  14   4      541.76      313.68     77.54 o
 -12  14   4       12.07       35.24     45.82 o
 -10  14   4      520.72      585.06     88.11 o
  -8  14   4       42.33      -38.77     38.77 o
  -6  14   4      992.32      881.11     66.96 o
  -4  14   4        4.91        0.00     38.77 o
  -2  14   4     1990.30     2161.83    195.61 o
   0  14   4     5870.40     7083.64    384.17 o
   2  14   4      134.88      112.78     45.82 o
   4  14   4     8048.76     9086.04    317.20 o
   6  14   4        3.30        0.00     24.67 o
   8  14   4      391.25      377.12     52.87 o
  10  14   4       66.42       81.06     35.24 o
  12  14   4       28.73      176.22     77.54 o
  14  14   4       44.12       38.77     49.34 o
 -15  15   4       21.48       38.77     63.44 o
 -13  15   4      439.22      313.68     74.01 o
 -11  15   4      514.44      715.46    140.98 o
  -9  15   4     3135.48     3404.62    162.12 o
  -7  15   4      292.02      207.94     45.82 o
  -5  15   4     3166.42     3619.61    165.65 o
  -3  15   4       16.13       38.77     52.87 o
  -1  15   4     3091.82     3274.22    148.03 o
   1  15   4      446.90      296.05     66.96 o
   3  15   4      472.62      338.35     70.49 o
   5  15   4      606.29      521.62     63.44 o
   7  15   4      269.09      200.89     38.77 o
   9  15   4      142.42      130.40     45.82 o
  11  15   4       17.62       49.34     77.54 o
  13  15   4      213.49       81.06     59.92 o
 -14  16   4      203.35      232.61     98.68 o
 -12  16   4       10.44      -14.10     45.82 o
 -10  16   4       38.10       52.87     31.72 o
  -8  16   4      646.37      764.81     66.96 o
  -6  16   4      170.04      155.08     52.87 o
  -4  16   4     1090.95      845.87     77.54 o
  -2  16   4      261.61      183.27     63.44 o
   0  16   4      103.41      148.03     45.82 o
   2  16   4       36.07       49.34     38.77 o
   4  16   4      692.69      740.14     74.01 o
   6  16   4     1065.23      933.98     77.54 o
   8  16   4       31.57      -17.62     35.24 o
  10  16   4       23.32       81.06     70.49 o
 -13  17   4      262.93      218.52     84.59 o
 -11  17   4      211.82       70.49     49.34 o
  -9  17   4       30.35       -7.05     28.20 o
  -7  17   4        0.65       31.72     38.77 o
  -5  17   4       99.22      133.93     45.82 o
  -3  17   4       31.19       14.10     31.72 o
  -1  17   4       66.15       66.96     42.29 o
   1  17   4       26.39      116.31     59.92 o
   3  17   4      334.02      236.14     52.87 o
   5  17   4      247.25      183.27     56.39 o
   7  17   4      354.88       77.54     56.39 o
   9  17   4       33.96       98.68     77.54 o
 -10  18   4      305.86      207.94     52.87 o
  -8  18   4        3.17      -24.67     24.67 o
  -6  18   4      197.47      320.73     59.92 o
  -4  18   4       22.45       98.68     42.29 o
  -2  18   4      197.27      137.45     42.29 o
   0  18   4       85.94       35.24     49.34 o
   2  18   4      264.33      253.76     56.39 o
   4  18   4       26.67       42.29     31.72 o
   6  18   4        0.80      -42.29     42.29 o
   8  18   4       46.08      102.21     49.34 o
  -7  19   4        0.21       24.67     45.82 o
  -5  19   4      490.62      415.89     66.96 o
  -3  19   4      110.09      -31.72     49.34 o
  -1  19   4      853.68      793.00     91.64 o
   1  19   4      640.98      511.05     74.01 o
   3  19   4       91.61        3.52     31.72 o
   5  19   4      494.39      422.93     74.01 o
  -4  20   4        5.73       59.92     59.92 o
  -2  20   4        1.39      -42.29     56.39 o
   0  20   4       10.18       14.10     52.87 o
 -23   1   5        4.37       23.93     64.65 o
 -21   1   5        1.29       -3.52     45.65 o
 -19   1   5       23.05      -32.67     46.05 o
 -17   1   5      912.53      859.66    151.55 o
 -15   1   5     3906.98     3960.82    109.26 o
 -13   1   5      688.92      542.03     38.77 o
 -11   1   5       10.05       27.69      8.46 o
  -9   1   5        1.00       31.72      8.46 o
  -7   1   5      438.71      683.75     19.47 o
  -5   1   5     1656.59     1857.63     37.38 o
  -3   1   5   183028.20   154391.78   3482.26 o
  -1   1   5      752.98      735.18     26.08 o
   1   1   5      797.67      828.55     51.10 o
   3   1   5      269.78      252.36     44.06 o
   5   1   5    15223.41    14892.31    208.63 o
   7   1   5     9715.07     9322.18    137.49 o
   9   1   5        0.23       22.91      7.48 o
  11   1   5      439.62      374.60     18.57 o
  13   1   5        4.03       19.03     15.86 o
  15   1   5      474.70      435.31    107.50 o
  17   1   5     1065.18     1164.19    130.82 o
  19   1   5      259.71      291.59     74.64 o
 -22   2   5       21.23       -3.52     95.16 o
 -20   2   5     1159.08     1160.46    135.69 o
 -18   2   5        9.40       -3.36     28.20 o
 -16   2   5      452.30      483.48     30.09 o
 -14   2   5      664.59      637.05     33.58 o
 -12   2   5     4963.15     5081.72     84.29 o
 -10   2   5     3108.85     3054.68     55.70 o
  -8   2   5     1481.33     1399.35     34.89 o
  -6   2   5    36203.99    33336.21    504.69 o
  -4   2   5     4850.56     4664.61     99.69 o
  -2   2   5    27241.64    26323.01    448.26 o
   0   2   5    60003.75    51667.00    846.07 o
   2   2   5       76.92       44.98     11.01 o
   4   2   5     8196.15     8533.63    128.45 o
   6   2   5    16651.61    15800.51    259.05 o
   8   2   5     4619.10     4508.74     80.28 o
  10   2   5     2639.47     2595.06     53.19 o
  12   2   5      557.69      457.54     35.24 o
  14   2   5      709.90      934.56     51.29 o
  16   2   5        5.91       29.25     49.10 o
  18   2   5       33.62      -12.43     40.65 o
 -23   3   5       47.70      109.26     98.68 o
 -21   3   5        2.41        0.00     74.01 o
 -19   3   5      217.96      222.04     70.49 o
 -17   3   5     1106.90     1063.55     47.87 o
 -15   3   5     5039.25     5133.22    128.60 o
 -13   3   5      923.52      648.22     82.82 o
 -11   3   5     2400.91     2081.21     58.15 o
  -9   3   5    17772.03    18369.27    294.38 o
  -7   3   5    10006.54    10792.49    183.56 o
  -5   3   5     2383.06     2171.27    114.54 o
  -3   3   5     4823.02     4572.24     98.42 o
  -1   3   5     1889.38     1822.48     49.84 o
   1   3   5    21336.14    20595.03    375.06 o
   3   3   5      488.76      660.35     25.38 o
   5   3   5        4.92        0.00      9.97 o
   7   3   5        3.15        6.04      8.46 o
   9   3   5     3094.95     3392.63     70.73 o
  11   3   5     1339.91     1390.12     45.82 o
  13   3   5     2307.99     2359.83     81.64 o
  15   3   5       39.87       63.44     35.24 o
  17   3   5      788.91     1342.82    179.75 o
  19   3   5       37.53       10.57    116.31 o
 -22   4   5      199.05      271.38    112.78 o
 -20   4   5      281.39      299.58    105.73 o
 -18   4   5     1477.34     1561.33     91.64 o
 -16   4   5     2918.95     2558.75     95.16 o
 -14   4   5     2170.69     2245.32     98.68 o
 -12   4   5     2162.34     2221.19     56.39 o
 -10   4   5     4102.14     4147.05    130.40 o
  -8   4   5     2025.80     2196.41     51.63 o
  -6   4   5    11694.97    12801.39    246.69 o
  -4   4   5     6504.08     5841.38    123.19 o
  -2   4   5     2493.56     2788.70     68.50 o
   0   4   5    22819.48    25052.75    434.75 o
   2   4   5      213.00      146.76     19.38 o
   6   4   5    10219.42    11455.77    201.55 o
   8   4   5     5183.08     6112.37    106.93 o
  10   4   5        4.75        0.00     13.54 o
  12   4   5      134.35      107.54     22.91 o
  14   4   5        1.47       21.15     21.15 o
  16   4   5      181.84      306.63     49.34 o
  18   4   5        4.63       31.72    112.78 o
 -21   5   5     2489.30     2854.81    253.76 o
 -19   5   5      690.54      669.65     59.92 o
 -17   5   5        5.86       24.67     21.15 o
 -15   5   5       10.05       42.29     24.67 o
 -13   5   5     2000.89     2031.44     66.96 o
 -11   5   5       76.56       47.97     14.10 o
  -9   5   5       48.45       29.96     12.46 o
  -7   5   5      864.47      793.91     33.58 o
  -5   5   5        3.14       14.10     11.01 o
  -3   5   5      539.82      554.05     28.58 o
  -1   5   5    21196.12    21159.17    384.98 o
   1   5   5     2196.36     2366.60     74.01 o
   3   5   5     1011.01      849.57     40.53 o
   5   5   5     9006.77    10550.78    183.73 o
   7   5   5    10295.98    10776.70    438.79 o
   9   5   5      169.01      157.40     22.91 o
  11   5   5     2552.89     2557.47    163.89 o
  13   5   5      278.55      183.27     31.72 o
  15   5   5      297.87      292.53     52.87 o
  17   5   5      143.99      155.08     81.06 o
  19   5   5        7.75      162.12    116.31 o
 -22   6   5        0.37      162.12     88.11 o
 -20   6   5       79.26      -49.34     52.87 o
 -18   6   5      192.58       49.34     28.20 o
 -16   6   5      986.23      986.85     63.44 o
 -14   6   5     1527.00     1296.36     93.40 o
 -12   6   5      818.26      829.11     32.90 o
 -10   6   5      140.74       82.14     22.91 o
  -8   6   5    10809.94    12076.62    385.93 o
  -6   6   5     7913.15     9186.32    188.15 o
  -4   6   5    15263.52    17223.48    322.55 o
  -2   6   5     3848.01     3635.02     90.94 o
   0   6   5    13139.98    14046.79    265.41 o
   2   6   5      929.31      814.26     75.78 o
   4   6   5     3338.29     3687.72     92.11 o
   6   6   5      196.67      140.77     38.77 o
   8   6   5      246.63      179.28     33.48 o
  10   6   5      914.60      978.19     38.42 o
  12   6   5     1286.04     1163.07     45.82 o
  14   6   5      307.27      299.58     38.77 o
  16   6   5      930.17      895.21     77.54 o
  18   6   5      210.79      123.36    112.78 o
 -21   7   5      211.23      165.65     77.54 o
 -19   7   5      126.61       91.64     42.29 o
 -17   7   5        5.11       17.62     21.15 o
 -15   7   5        0.07        7.05     42.29 o
 -13   7   5      155.41      153.52     29.96 o
 -11   7   5      110.03       94.73     29.96 o
  -9   7   5     1008.96     1205.57     42.15 o
  -7   7   5      986.13     1109.31     43.56 o
  -5   7   5     2815.66     2684.22     74.64 o
  -3   7   5      657.66      889.77     54.63 o
  -1   7   5     2344.54     2286.56     66.01 o
   1   7   5    11974.81    12462.92    274.91 o
   3   7   5    10442.20    11432.64    226.42 o
   5   7   5     6847.92     7551.06    164.48 o
   7   7   5     3226.94     3851.76     92.83 o
   9   7   5       44.82       75.77     42.29 o
  11   7   5       89.63       47.29     14.34 o
  13   7   5      714.24      807.10     63.44 o
  15   7   5      137.42       17.62     38.77 o
  17   7   5       27.32      -21.15     70.49 o
 -20   8   5        9.35        3.52     49.34 o
 -18   8   5      190.80      109.26     35.24 o
 -16   8   5        7.36       10.57     24.67 o
 -14   8   5      929.05      648.50     38.77 o
 -12   8   5       91.45       94.92     51.10 o
 -10   8   5       80.00       42.86     31.72 o
  -8   8   5      186.48      258.26     40.53 o
  -6   8   5      374.92      301.37     28.58 o
  -4   8   5       49.80       44.41     21.15 o
  -2   8   5     1280.80     1648.35     72.25 o
   0   8   5       67.08       61.99     24.67 o
   2   8   5     1890.20     1880.91     69.43 o
   4   8   5     3070.81     3437.51    100.45 o
   6   8   5     1955.13     1663.33    234.38 o
   8   8   5        0.27       17.62     15.86 o
  10   8   5       84.13       57.64     28.20 o
  12   8   5      326.01      253.76     24.67 o
  14   8   5        8.55       49.34     42.29 o
  16   8   5       10.83      155.08     88.11 o
  18   8   5       99.70      -10.57     66.96 o
 -21   9   5       45.99      112.78    130.40 o
 -19   9   5       92.65      123.36     49.34 o
 -17   9   5      539.24      493.42     59.92 o
 -15   9   5      370.27      236.14     91.64 o
 -13   9   5       62.90       63.44     24.67 o
 -11   9   5     1056.41     1067.12     48.37 o
  -9   9   5     2513.16     2804.22    177.98 o
  -7   9   5     5176.33     5663.80    148.16 o
  -5   9   5    13543.08    14781.27    549.81 o
  -3   9   5      781.30      724.68     66.96 o
  -1   9   5       12.49       32.39     26.08 o
   1   9   5     8935.49     9406.91    204.31 o
   3   9   5      430.48      313.65     54.63 o
   5   9   5     1107.14      805.75    139.22 o
   7   9   5    11090.40    11788.79    290.77 o
   9   9   5      352.12      239.66     42.29 o
  11   9   5      163.27       74.01     31.72 o
  13   9   5      821.97     1000.94    102.21 o
  15   9   5      139.90      140.98     45.82 o
  17   9   5        0.27      148.03    116.31 o
 -20  10   5       25.39       10.57     42.29 o
 -18  10   5      479.61      334.82     59.92 o
 -16  10   5     1084.62     1082.01    119.83 o
 -14  10   5      760.18      789.48     63.44 o
 -12  10   5      742.49      859.08     72.25 o
 -10  10   5    11259.10    12697.52    322.58 o
  -8  10   5      154.88      193.53     56.39 o
  -6  10   5      171.86       92.84     22.07 o
  -4  10   5    13317.84    14245.25    306.80 o
  -2  10   5     3026.87     3194.66    126.88 o
   0  10   5      411.58      450.88     47.58 o
   2  10   5      396.12      304.92     95.16 o
   4  10   5     4475.40     4742.30    142.17 o
   6  10   5      228.84      238.62     82.82 o
   8  10   5       18.32       -2.35     18.57 o
  10  10   5     1004.34      733.09     74.01 o
  12  10   5      270.82      359.49     84.59 o
  14  10   5      181.86      193.84     56.39 o
  16  10   5      222.71      151.55     56.39 o
 -19  11   5      823.62      736.61     74.01 o
 -17  11   5      177.06      148.03     77.54 o
 -15  11   5      304.31      211.47     45.82 o
 -13  11   5      344.11      299.58     42.29 o
 -11  11   5     2160.42     2073.91    156.84 o
  -9  11   5       14.83       19.22     31.72 o
  -7  11   5      408.02      392.73     40.29 o
  -5  11   5     2881.18     3104.24    119.02 o
  -3  11   5        1.65       63.75     22.60 o
  -1  11   5     2663.07     2473.20    148.03 o
   1  11   5      186.41      229.46     32.09 o
   3  11   5      331.40      235.36     33.97 o
   5  11   5      136.99      103.94     29.89 o
   7  11   5     8888.18     9364.72    308.39 o
   9  11   5      618.10      617.69     56.64 o
  11  11   5      231.98      155.08     35.24 o
  13  11   5       26.49       28.20     45.82 o
  15  11   5     1070.09     1416.83    119.83 o
 -18  12   5      974.26     1117.25    123.36 o
 -14  12   5      339.57      260.81     66.96 o
 -12  12   5     1823.51     1790.42     88.11 o
 -10  12   5      238.74      282.70     38.96 o
  -8  12   5        1.36        7.93     18.13 o
  -6  12   5     1552.03     1364.88    252.00 o
  -4  12   5        0.01        3.52     35.24 o
  -2  12   5      637.63      646.81     60.72 o
   0  12   5      803.61      923.41     59.95 o
   2  12   5      727.53      728.32     63.22 o
   4  12   5       69.75       -7.05     29.91 o
   6  12   5     2257.89     2449.80    169.17 o
   8  12   5     1191.36     1251.18     69.43 o
  10  12   5        0.05       45.82     35.24 o
  12  12   5        1.75        0.00     31.72 o
  14  12   5      142.60       17.62     66.96 o
 -17  13   5     1231.78     1106.68    126.88 o
 -15  13   5       15.89      -28.20     28.20 o
 -13  13   5       92.42       66.96     31.72 o
 -11  13   5      136.57      140.98     38.77 o
  -9  13   5     1750.36     1702.31    179.75 o
  -7  13   5      878.73      988.11     69.35 o
  -5  13   5     1127.17     1141.32     83.45 o
  -3  13   5      257.82      263.74     43.13 o
  -1  13   5     3051.19     3023.98    134.44 o
   1  13   5     2586.41     2716.88    138.03 o
   3  13   5      856.72     1080.05     89.87 o
   5  13   5      354.34      265.89    128.64 o
   7  13   5        5.16      -21.15     42.29 o
   9  13   5       46.05       14.10     28.20 o
  11  13   5      143.24      267.86     81.06 o
  13  13   5      277.65      204.42     66.96 o
 -16  14   5       29.16      -14.10     70.49 o
 -14  14   5      150.91      162.12     74.01 o
 -12  14   5       45.09      -17.62     28.20 o
 -10  14   5       87.07       59.92     45.82 o
  -8  14   5       10.42       -7.05     28.20 o
  -6  14   5       74.61       59.92     42.29 o
  -4  14   5      106.50       84.03     66.96 o
  -2  14   5     1047.22     1044.59     82.99 o
   0  14   5     4959.95     5009.55    204.93 o
   2  14   5       25.51       39.19     47.58 o
   4  14   5      202.96      149.67     36.40 o
   6  14   5     1981.61     1977.22    112.78 o
   8  14   5      230.85      155.08     45.82 o
  10  14   5      404.97      303.10     49.34 o
  12  14   5      126.44      148.03     56.39 o
 -15  15   5       21.49      -42.29     59.92 o
 -11  15   5      414.30      556.86     70.49 o
  -9  15   5      261.15      109.26     42.29 o
  -7  15   5     1743.71     1554.28    105.73 o
  -5  15   5      354.06      405.31     84.59 o
  -3  15   5      628.12      480.77     74.01 o
  -1  15   5      132.57      135.44     81.06 o
   1  15   5       21.19      105.94     41.49 o
   3  15   5       29.14       17.62     49.34 o
   5  15   5       64.60       14.10     42.29 o
   7  15   5      339.84      211.47     56.39 o
   9  15   5       61.19       91.64     38.77 o
  11  15   5       52.68      144.50    105.73 o
 -14  16   5       75.28     -102.21    102.21 o
 -12  16   5        4.87      -35.24     35.24 o
 -10  16   5       23.51       56.39     38.77 o
  -8  16   5      135.71       56.39     42.29 o
  -6  16   5      773.45      807.10    102.21 o
  -4  16   5        2.44      -42.29     42.29 o
  -2  16   5       72.28       10.57     45.82 o
   0  16   5      551.12      535.72     84.59 o
   2  16   5      375.58      257.29     63.44 o
   4  16   5        1.77       38.77     59.92 o
   6  16   5      570.47      747.18     74.01 o
   8  16   5       54.81      193.84     49.34 o
  10  16   5       49.77      274.91    109.26 o
 -13  17   5       24.74      -42.29     70.49 o
 -11  17   5        2.53       10.57     35.24 o
  -9  17   5      965.20     1212.41    105.73 o
  -7  17   5        0.44        3.52     31.72 o
  -5  17   5     1381.27     1328.72    102.21 o
  -3  17   5      301.78      246.71     59.92 o
  -1  17   5      125.27      119.83     52.87 o
   1  17   5        5.03      -31.72     45.82 o
   3  17   5        0.01       84.59     49.34 o
   5  17   5       61.48       91.64     38.77 o
   7  17   5      245.90      102.21     35.24 o
   9  17   5       22.61      236.14    123.36 o
 -10  18   5       53.76       28.20     45.82 o
  -8  18   5        6.94       45.82     42.29 o
  -6  18   5       96.26       91.64     38.77 o
  -4  18   5       17.82       56.39     66.96 o
  -2  18   5     1176.92     1152.50    105.73 o
   0  18   5      221.23      250.24     66.96 o
   2  18   5       77.20      126.88     45.82 o
   4  18   5       54.47       70.49     42.29 o
   6  18   5       87.42       10.57     28.20 o
  -7  19   5       55.01       35.24     42.29 o
  -5  19   5       95.84       17.62     31.72 o
  -3  19   5      433.72      380.64     66.96 o
  -1  19   5      219.65      331.30     84.59 o
   1  19   5      267.19      274.91     52.87 o
   3  19   5      113.06       70.49     49.34 o
   5  19   5       91.81       14.10     28.20 o
  -2  20   5      292.82      352.45     66.96 o
 -22   0   6        0.37       17.62     59.92 o
 -20   0   6     3479.23     4768.58    320.73 o
 -18   0   6      129.81      165.65     63.44 o
 -16   0   6       80.98       66.96     17.62 o
 -14   0   6    13454.00    13424.64    292.53 o
 -12   0   6     4952.18     5075.21    130.40 o
 -10   0   6     2014.90     2213.36     70.49 o
  -8   0   6     2228.32     2315.57     70.49 o
  -6   0   6     1967.82     1839.76     56.39 o
  -4   0   6     4756.58     4994.15    116.31 o
   0   0   6    15372.09    15334.90    274.91 o
   2   0   6    16378.72    15123.43    267.86 o
   4   0   6     6039.66     5561.59    123.36 o
   6   0   6     1089.18     1335.77     49.34 o
   8   0   6    20347.93    21678.91    458.18 o
  10   0   6     5922.44     6347.54    155.08 o
  12   0   6       22.68       31.72     17.62 o
  14   0   6      157.88      151.55     31.72 o
  16   0   6       39.13       49.34    102.21 o
  18   0   6       25.19      292.53    126.88 o
 -23   1   6        3.53       61.27     64.22 o
 -21   1   6       70.33      257.29     77.06 o
 -19   1   6       54.05        3.01     41.49 o
 -17   1   6       44.40       84.51     22.91 o
 -15   1   6     1760.88     1928.04     44.86 o
 -13   1   6       64.51       73.31     14.10 o
 -11   1   6     1294.56     1171.40     38.77 o
  -9   1   6      159.44      106.66     19.38 o
  -7   1   6      180.87      136.77     11.01 o
  -5   1   6     2657.25     2826.62     58.42 o
  -3   1   6    83233.98    71016.22   1570.14 o
  -1   1   6    44068.98    39659.27   1163.07 o
   1   1   6     1409.16      968.97     26.68 o
   3   1   6       70.26       49.71     12.34 o
   5   1   6       11.23        3.52     17.62 o
   7   1   6     4968.59     5109.53     93.82 o
   9   1   6        0.17       17.62      9.97 o
  11   1   6     2520.36     2726.72     63.51 o
  13   1   6      255.21      255.97     42.29 o
  15   1   6       33.95       49.00     26.63 o
  17   1   6      269.19      270.40     81.79 o
  19   1   6       90.12      124.32     82.13 o
 -22   2   6      340.12      426.46    116.31 o
 -20   2   6        2.40      226.24     78.47 o
 -18   2   6      228.68      191.40     61.68 o
 -16   2   6        2.89       28.20     22.07 o
 -14   2   6     2810.32     2734.65    135.69 o
 -12   2   6        9.21       15.86      9.97 o
 -10   2   6       41.07       47.91     11.01 o
  -8   2   6    24126.46    23942.42    345.10 o
  -6   2   6     1164.73     1006.11     40.53 o
  -4   2   6    14434.44    15120.56    280.36 o
  -2   2   6   104761.23    93567.92   1735.96 o
   0   2   6    14308.94    13172.80    236.60 o
   2   2   6     1590.38     1807.93     44.86 o
   4   2   6      286.08      266.05     14.34 o
   6   2   6     1115.24      901.42     26.08 o
   8   2   6      588.21      476.07     51.10 o
  10   2   6       10.45       22.91      9.97 o
  12   2   6     2567.66     2530.70     63.51 o
  14   2   6      704.63      788.78     70.49 o
  16   2   6      601.94      543.82     74.64 o
  18   2   6      236.47      595.63    137.45 o
 -23   3   6       75.10      -84.59     84.59 o
 -21   3   6        7.03       35.24     52.87 o
 -19   3   6       92.60      112.78     31.72 o
 -17   3   6      586.85      440.56     38.77 o
 -15   3   6      105.77       79.76     24.67 o
 -13   3   6       70.80       69.16     11.01 o
 -11   3   6      198.58      208.31     28.20 o
  -9   3   6     1493.99     1736.83     46.57 o
  -7   3   6     5635.77     5604.21    104.15 o
  -5   3   6    10594.02    10704.75    246.71 o
  -3   3   6     6695.73     7180.11    141.99 o
  -1   3   6     8569.53     8272.91    234.38 o
   1   3   6     2270.12     1847.65    146.26 o
   3   3   6      957.49     1097.45     45.82 o
   5   3   6     2436.44     2297.96     50.15 o
   7   3   6      577.66      558.67     24.55 o
   9   3   6     2965.63     2862.05     65.82 o
  11   3   6      699.81      588.60     33.48 o
  13   3   6      522.07      419.55     22.91 o
  15   3   6     1382.90     1434.45     98.68 o
  17   3   6        5.62      -56.39     95.16 o
  19   3   6      450.52      771.86    162.12 o
 -22   4   6       62.86      218.52     95.16 o
 -20   4   6        1.93      -17.62     31.72 o
 -18   4   6      121.35       98.68     28.20 o
 -16   4   6     2279.13     2082.95    119.83 o
 -14   4   6       28.25       41.37     31.72 o
 -12   4   6     2178.96     2562.32     59.92 o
 -10   4   6      639.75      573.94     26.43 o
  -8   4   6     6178.79     7143.17    170.94 o
  -6   4   6      203.88      195.39     18.57 o
  -4   4   6      515.83      386.91     26.08 o
  -2   4   6     1585.62     1474.13     51.10 o
   0   4   6     6200.84     6636.52    134.58 o
   2   4   6      985.13      851.93     36.07 o
   4   4   6       34.84       67.41     14.10 o
   6   4   6      883.31      935.80     72.25 o
   8   4   6     2504.43     2450.33     58.03 o
  10   4   6      290.20      305.44     51.10 o
  12   4   6     4721.74     4835.30    183.27 o
  14   4   6       52.34       91.64     31.72 o
  16   4   6      669.30      373.59     95.16 o
  18   4   6      248.72      560.39    148.03 o
 -21   5   6       78.37      179.75     74.01 o
 -19   5   6      474.51      320.73     42.29 o
 -17   5   6       74.13       28.20     31.72 o
 -15   5   6     5509.73     5935.51    318.96 o
 -13   5   6     1955.94     1968.37     82.82 o
 -11   5   6      929.27     1022.29     34.89 o
  -9   5   6     6407.50     6837.04    155.08 o
  -7   5   6     6714.75     6497.01    143.15 o
  -5   5   6     2957.28     3104.04    111.02 o
  -3   5   6    11958.48    11512.39    244.95 o
  -1   5   6    18964.80    19410.85    747.18 o
   1   5   6     3040.48     3037.70    160.36 o
   3   5   6     6739.32     7329.25    280.19 o
   5   5   6     7842.04     7875.55    290.77 o
   7   5   6     1020.49      820.60     33.03 o
   9   5   6      731.77      539.80    103.97 o
  11   5   6      376.77      333.96     35.24 o
  13   5   6      251.45      144.50     31.72 o
  15   5   6      289.82      303.10     52.87 o
  17   5   6       70.66       63.44     49.34 o
 -22   6   6      181.98      320.73     84.59 o
 -20   6   6      151.52      289.01    112.78 o
 -18   6   6       37.35       49.34     35.24 o
 -16   6   6     2216.09     1663.54     84.59 o
 -14   6   6       33.40       68.73     18.91 o
 -12   6   6        7.91        4.41     21.15 o
 -10   6   6      159.92      113.10     17.62 o
  -8   6   6      748.70      758.37     34.62 o
  -6   6   6      705.22      664.66    130.40 o
  -4   6   6      428.25      473.22     29.60 o
  -2   6   6     6891.14     7248.56    149.53 o
   0   6   6     1138.75     1194.96     47.35 o
   2   6   6     6253.57     7126.16    150.76 o
   4   6   6       29.82       97.40     38.77 o
   6   6   6      123.19      151.86     29.96 o
   8   6   6     5162.44     5795.57    127.02 o
  10   6   6        5.71       19.64     17.62 o
  12   6   6     1090.91      883.71     95.16 o
  14   6   6        0.97      -28.20     28.20 o
  16   6   6      107.29       35.24     38.77 o
  18   6   6      104.18       88.11     88.11 o
 -21   7   6      527.08      556.86    102.21 o
 -19   7   6     1092.92     1067.91     70.49 o
 -17   7   6      438.93      419.41     63.44 o
 -15   7   6      703.20      602.37     26.95 o
 -13   7   6     8021.37     8658.92    177.43 o
 -11   7   6     2719.63     2960.05     83.24 o
  -9   7   6     3281.25     3910.14     91.45 o
  -7   7   6      850.35      527.12     88.11 o
  -5   7   6      712.66      684.58     42.29 o
  -3   7   6     9118.13     9787.90    220.28 o
  -1   7   6     2665.23     2350.16     72.27 o
   1   7   6      953.47      919.47     47.58 o
   3   7   6      471.08      632.29     37.13 o
   5   7   6      132.32      129.66     16.06 o
   7   7   6     8831.74     8922.68    182.61 o
   9   7   6    10214.60    11704.01    255.08 o
  11   7   6       62.93       91.64     17.45 o
  13   7   6      159.86      162.12     42.29 o
  15   7   6      316.50      475.80     66.96 o
  17   7   6        0.18      204.42    140.98 o
 -20   8   6      109.10       59.92     95.16 o
 -18   8   6      116.71       81.06     24.67 o
 -16   8   6     1935.23     2195.73    169.17 o
 -14   8   6        3.75        5.54     28.20 o
 -12   8   6     1517.01     1691.32     60.20 o
 -10   8   6     1682.23     1608.62    167.41 o
  -8   8   6     3248.45     3136.45    128.64 o
  -6   8   6     1851.06     2230.25     70.99 o
  -4   8   6     9404.35     9331.23    199.37 o
  -2   8   6     5376.66     5600.63    267.86 o
   0   8   6     9932.59    10824.54    229.24 o
   2   8   6     5717.75     6398.33    283.72 o
   4   8   6      619.98      573.97     51.10 o
   6   8   6      174.68      141.02     22.80 o
   8   8   6     2865.14     2838.49    199.13 o
  10   8   6     1582.13     1325.73     60.97 o
  12   8   6      855.20      872.95     52.16 o
  14   8   6       43.80       14.10     31.72 o
  16   8   6      125.17       63.44     45.82 o
 -21   9   6       93.40       10.57    116.31 o
 -19   9   6      124.42       35.24     49.34 o
 -17   9   6       11.58       -3.52     42.29 o
 -15   9   6      527.92      387.69     42.29 o
 -13   9   6      934.25      893.18     50.11 o
 -11   9   6      811.56      677.64     40.98 o
  -9   9   6     3611.05     3403.00    101.51 o
  -7   9   6     3390.97     3638.93    188.56 o
  -5   9   6     2592.71     2754.59     89.72 o
  -3   9   6     1523.68     1771.55     63.44 o
  -1   9   6     7692.24     8002.89    191.85 o
   1   9   6      755.26      716.48     41.49 o
   3   9   6      570.45      520.34     37.38 o
   5   9   6     3906.11     4527.05    119.55 o
   7   9   6     3243.36     3319.37    120.20 o
   9   9   6       15.52       22.56     28.20 o
  11   9   6        3.13       56.39     77.54 o
  13   9   6       47.06       17.62     38.77 o
  15   9   6       84.57       95.16     42.29 o
  17   9   6        1.08      109.26    112.78 o
 -20  10   6       78.57        3.52     42.29 o
 -18  10   6      224.67       98.68     45.82 o
 -16  10   6       96.57       45.82     77.54 o
 -14  10   6      357.40      253.76     49.34 o
 -12  10   6      128.90       95.19     30.38 o
 -10  10   6     2128.52     2040.01     80.57 o
  -8  10   6      144.07      163.61     33.48 o
  -6  10   6       78.51      124.27     34.55 o
  -4  10   6      555.02      480.39     38.09 o
  -2  10   6     5446.68     6126.84    153.13 o
   0  10   6      562.06      533.57     70.49 o
   2  10   6      902.29      933.23     53.19 o
   4  10   6      214.37      233.89     33.83 o
   6  10   6     1710.54     1585.85     96.92 o
   8  10   6     3724.89     3785.32    138.66 o
  10  10   6       19.15       -5.39     20.21 o
  12  10   6      208.88      253.76     81.06 o
  14  10   6      165.78      296.05     63.44 o
  16  10   6       15.67      158.60     59.92 o
 -19  11   6       26.14       74.01     42.29 o
 -17  11   6      328.47      345.40     77.54 o
 -15  11   6     1750.68     1744.60    155.08 o
 -13  11   6     1506.74     1780.73    214.99 o
 -11  11   6     1966.55     2025.43    130.40 o
  -9  11   6      451.48      389.27     56.39 o
  -7  11   6     1605.34     1683.04    176.22 o
  -5  11   6      928.34      799.98     75.78 o
  -3  11   6     1126.14     1049.00     96.92 o
  -1  11   6        4.47       -0.59     20.81 o
   1  11   6     1608.16     1809.78     87.15 o
   3  11   6      156.24      155.74     32.55 o
   5  11   6      114.15      130.09     31.26 o
   7  11   6      243.12      149.74     31.26 o
   9  11   6       88.41      140.23     32.11 o
  11  11   6      243.86      218.52     45.82 o
  13  11   6        1.11      151.55     77.54 o
  15  11   6      122.34      116.31     49.34 o
 -18  12   6       34.79       17.62     66.96 o
 -16  12   6      636.97      570.96     88.11 o
 -14  12   6      114.83      123.36     49.34 o
 -12  12   6       42.67       85.09     30.81 o
 -10  12   6      948.35      781.70     59.22 o
  -8  12   6      173.01      219.55     36.27 o
  -6  12   6     4537.94     4839.73    165.40 o
  -4  12   6     1246.70     1093.59    146.26 o
  -2  12   6      718.45      729.81    133.93 o
   0  12   6     1253.40     1308.88     88.45 o
   2  12   6     3671.67     3994.98    176.22 o
   4  12   6      396.29      301.86     98.68 o
   6  12   6      659.42      476.04    109.26 o
   8  12   6      408.52      326.21    118.07 o
  10  12   6      565.77      366.54     56.39 o
  12  12   6      449.49      257.29     77.54 o
  14  12   6       74.27       91.64     77.54 o
 -17  13   6       53.44      -52.87     52.87 o
 -15  13   6       90.59       88.11     66.96 o
 -13  13   6       86.84       63.44     56.39 o
 -11  13   6       42.37       23.41     38.77 o
  -9  13   6       10.08       71.42     42.62 o
  -7  13   6        0.06       -3.88     24.55 o
  -5  13   6      471.14      437.34     62.15 o
  -3  13   6      462.45      436.89     59.92 o
  -1  13   6     1075.46      956.15     77.76 o
   1  13   6     2128.11     2223.93    186.80 o
   3  13   6      969.17     1046.71    190.32 o
   5  13   6       81.05       88.34     38.57 o
   7  13   6      253.71      239.50     51.10 o
   9  13   6      325.90      232.61     59.92 o
  11  13   6      275.92       63.44     63.44 o
  13  13   6       10.99       74.01     49.34 o
 -16  14   6      142.58      102.21     56.39 o
 -14  14   6      528.33      440.56    112.78 o
 -12  14   6        5.93      116.31     49.34 o
 -10  14   6      804.03      884.64     95.16 o
  -8  14   6     1102.45      969.22     92.24 o
  -6  14   6        9.35      -29.89     29.89 o
  -4  14   6     2336.06     2433.79    135.51 o
  -2  14   6      845.85     1055.83     96.92 o
   0  14   6       32.15       26.79     29.33 o
   2  14   6      369.99      322.85     52.87 o
   4  14   6      246.14      225.08    132.17 o
   6  14   6      821.36     1017.66    274.91 o
   8  14   6      485.78      422.93     70.49 o
  10  14   6      761.29      433.51     98.68 o
  12  14   6        0.86       -3.52     31.72 o
 -15  15   6      331.65      162.12     63.44 o
 -13  15   6       62.91       56.39     56.39 o
 -11  15   6       17.58       49.34     52.87 o
  -9  15   6     1703.75     1920.83    123.36 o
  -7  15   6     3148.28     4008.03    269.62 o
  -5  15   6     4139.06     4509.79    208.29 o
  -3  15   6       10.47       69.87     42.15 o
  -1  15   6      230.36      207.65     51.04 o
   1  15   6      186.77      218.44    128.64 o
   3  15   6      162.91      301.56     65.10 o
   5  15   6       56.72       77.54     63.44 o
   7  15   6        7.46       63.44     59.92 o
   9  15   6       54.89       10.57     21.15 o
  11  15   6       43.68       63.44     66.96 o
 -14  16   6      514.09      553.34    105.73 o
 -12  16   6      146.99      232.61     49.34 o
 -10  16   6        5.41       35.24     70.49 o
  -8  16   6      179.50      246.71     66.96 o
  -6  16   6       71.51      109.26     45.82 o
  -4  16   6        1.23       28.20     52.87 o
  -2  16   6      125.72      104.99     45.61 o
   0  16   6      360.77      434.46     86.04 o
   2  16   6      592.80      539.24     95.16 o
   4  16   6       14.66       81.06     56.39 o
   6  16   6      578.43      317.20     74.01 o
   8  16   6     1919.08     2608.10    253.76 o
  10  16   6      182.76      126.88     98.68 o
 -13  17   6        3.28       -3.52     31.72 o
 -11  17   6       31.89      -38.77     38.77 o
  -9  17   6       85.14       56.39     45.82 o
  -7  17   6       43.64       31.72     31.72 o
  -5  17   6      283.71      271.38     88.11 o
  -3  17   6      168.66       98.68     66.96 o
  -1  17   6      256.31      151.55     84.59 o
   1  17   6      420.66      426.46     88.11 o
   3  17   6       27.66       52.87     66.96 o
   5  17   6       58.85      -17.62     59.92 o
   7  17   6      644.56      687.27     77.54 o
   9  17   6       24.00      130.40    102.21 o
 -10  18   6       11.71       35.24     35.24 o
  -8  18   6      299.64      130.40     63.44 o
  -6  18   6       63.12       95.16     42.29 o
  -4  18   6       99.45       95.16     66.96 o
  -2  18   6      882.70      768.33    105.73 o
   0  18   6      179.79      151.55     74.01 o
   2  18   6       33.69       -3.52     38.77 o
   4  18   6       68.45      109.26     49.34 o
   6  18   6      127.49      186.80     45.82 o
  -7  19   6       46.33       24.67     24.67 o
  -5  19   6       78.20       10.57     42.29 o
  -3  19   6      150.76      176.22     59.92 o
  -1  19   6       76.07      116.31     38.77 o
   1  19   6      414.81      239.66     77.54 o
   3  19   6      200.07      137.45     52.87 o
 -23   1   7       39.71      114.28     66.74 o
 -21   1   7       58.95       69.17     49.66 o
 -19   1   7      260.67      157.00     54.15 o
 -17   1   7      105.63       90.88     12.24 o
 -15   1   7       31.70       53.84     13.54 o
 -13   1   7     2579.94     2480.04     58.53 o
 -11   1   7      908.75      670.12     26.08 o
  -9   1   7     9381.45     9715.06    146.26 o
  -7   1   7      737.28      547.40     18.57 o
  -5   1   7     9263.80     9453.96    216.75 o
  -3   1   7     6747.75     5706.92    146.26 o
  -1   1   7    66900.84    57131.92   1173.64 o
   1   1   7     3941.45     3457.19     65.65 o
   3   1   7     2637.35     2533.67     52.87 o
   5   1   7      765.33      596.82     22.02 o
   7   1   7      167.22      108.73     13.54 o
   9   1   7       28.42       17.62      9.97 o
  11   1   7     1947.82     2350.52     56.03 o
  13   1   7        8.04       48.10     21.07 o
  15   1   7      783.52      864.85     90.94 o
  17   1   7      118.03      208.26     82.13 o
 -22   2   7       37.21       31.72     81.06 o
 -20   2   7      493.62      459.62     69.65 o
 -18   2   7      376.94      284.62     29.36 o
 -16   2   7       95.18       82.44     12.46 o
 -14   2   7      437.06      302.76     18.57 o
 -12   2   7     5745.36     6078.11    101.36 o
 -10   2   7     5273.32     5693.53     95.34 o
  -8   2   7      611.14      666.78     27.08 o
  -6   2   7     9076.96     9964.88    170.96 o
  -4   2   7     2947.94     3428.38     83.46 o
  -2   2   7    16431.70    16640.51    305.22 o
   0   2   7     5766.01     5404.41    103.28 o
   2   2   7       14.48       37.36     11.73 o
   4   2   7    23503.38    23273.32    493.42 o
   6   2   7      905.13      864.45     29.60 o
   8   2   7    16864.76    18145.77    380.64 o
  10   2   7     5949.44     6633.04    118.36 o
  12   2   7       41.76       30.76     13.54 o
  14   2   7     1346.23     1612.97     90.60 o
  16   2   7      846.65     1043.50    214.99 o
  18   2   7        0.02       63.44     70.49 o
 -23   3   7      289.23      310.15    105.73 o
 -21   3   7      330.59      479.33    112.78 o
 -19   3   7        2.15       10.57     21.15 o
 -17   3   7     3768.30     4169.11    260.81 o
 -15   3   7     1528.30     1472.89     41.49 o
 -13   3   7      193.14      258.83     18.57 o
 -11   3   7     1491.10     1400.66     63.44 o
  -9   3   7    30153.93    31116.85    879.35 o
  -7   3   7     6017.46     6626.74    121.94 o
  -5   3   7      942.94      900.09     77.54 o
  -3   3   7     2786.26     2953.75    105.73 o
  -1   3   7    17750.36    17526.64    326.47 o
   1   3   7     3795.81     3697.57    130.40 o
   3   3   7      270.68      251.98     29.96 o
   5   3   7      992.73     1005.92     38.77 o
   7   3   7      152.02      228.10     22.91 o
   9   3   7     1531.68     1577.14     44.86 o
  11   3   7      132.60      157.64     49.34 o
  13   3   7      841.77      686.83     36.40 o
  15   3   7      212.39      116.31     45.82 o
  17   3   7      249.06      320.73    116.31 o
 -22   4   7        5.80       38.77    105.73 o
 -20   4   7      215.38      461.70    102.21 o
 -18   4   7        9.07       14.10     24.67 o
 -16   4   7      705.63      834.06     58.03 o
 -14   4   7      328.69      275.83     37.01 o
 -12   4   7     1720.37     1819.19     51.04 o
 -10   4   7     2934.39     3341.34     80.28 o
  -8   4   7     4471.95     4482.49     92.27 o
  -6   4   7      889.46      938.96     79.30 o
  -4   4   7      241.30      259.84     42.29 o
  -2   4   7        0.08       21.15     17.62 o
   0   4   7    30455.76    32251.02    563.78 o
   2   4   7      161.15      303.17     22.02 o
   4   4   7     7094.04     7951.79    149.53 o
   6   4   7     1949.70     2153.87     91.64 o
   8   4   7     2080.90     2169.69     55.04 o
  10   4   7     2163.68     2485.14     69.43 o
  12   4   7       53.55       71.36     16.92 o
  14   4   7       40.16       52.87     35.24 o
  16   4   7      872.65     1163.07    144.50 o
  18   4   7      484.24      525.14    133.93 o
 -21   5   7       23.61       52.87     77.54 o
 -19   5   7      196.04      123.36     35.24 o
 -17   5   7     2055.83     2250.72    102.46 o
 -15   5   7       56.29      100.73     19.44 o
 -13   5   7     2014.82     2223.69     77.54 o
 -11   5   7      758.40      704.20     31.08 o
  -9   5   7     4676.06     5398.88    111.40 o
  -7   5   7     5024.04     5677.65    132.89 o
  -5   5   7     4782.14     5117.42    142.74 o
  -3   5   7     2991.50     3179.86     85.30 o
  -1   5   7     2358.01     2675.46     93.40 o
   1   5   7      130.80      119.36     18.57 o
   3   5   7     3495.89     3484.48     79.60 o
   5   5   7     2015.93     1788.94     52.50 o
   7   5   7     4368.98     4298.42    101.61 o
   9   5   7     3083.27     2888.22     76.18 o
  11   5   7      208.88      138.93     54.63 o
  13   5   7       35.19       17.62     24.67 o
  15   5   7      971.03     1032.66     81.06 o
  17   5   7     1057.54      835.30    144.50 o
 -22   6   7       43.68      -17.62     63.44 o
 -20   6   7      117.34       42.29     28.20 o
 -18   6   7        2.61        7.05     49.34 o
 -16   6   7        1.12      -20.21     20.21 o
 -14   6   7     1251.68     1116.66     52.87 o
 -12   6   7     2493.25     2542.51     69.65 o
 -10   6   7     3542.34     3467.85     81.23 o
  -8   6   7       16.81       32.80     14.94 o
  -6   6   7     7967.49     7950.67    174.45 o
  -4   6   7      184.00      109.20     18.57 o
  -2   6   7    11372.01    10823.78    311.91 o
   0   6   7    12671.76    12634.59    243.89 o
   2   6   7     7237.65     7278.40    159.44 o
   4   6   7     1827.63     1708.44     79.30 o
   6   6   7      201.26      171.87     21.07 o
   8   6   7       50.23       65.64     19.47 o
  10   6   7      873.66      669.56     37.01 o
  12   6   7       12.97        1.64     18.57 o
  14   6   7      148.46      112.78     38.77 o
  16   6   7       43.36       28.20     74.01 o
 -21   7   7      139.74      137.45     77.54 o
 -19   7   7        8.14        7.05     24.67 o
 -17   7   7      117.83       74.01     49.34 o
 -15   7   7     2077.32     2161.76     68.24 o
 -13   7   7      316.16      278.91     47.58 o
 -11   7   7      990.77      939.27     39.87 o
  -9   7   7      688.16      661.51     37.14 o
  -7   7   7     1096.09     1050.03     44.65 o
  -5   7   7     1103.89     1079.23     86.35 o
  -3   7   7     2207.68     2263.84    149.79 o
  -1   7   7      252.77      255.37     26.08 o
   1   7   7     5235.07     5826.94    137.00 o
   3   7   7     9989.78    10731.93    229.12 o
   5   7   7      554.28      347.83     74.01 o
   7   7   7     2323.28     2757.26     75.25 o
   9   7   7       43.64      -41.35     77.54 o
  11   7   7      228.47      323.63    135.69 o
  13   7   7      114.29      190.32     52.87 o
  15   7   7      435.82      437.03     66.96 o
  17   7   7       54.77       52.87     77.54 o
 -20   8   7       44.97      -24.67     31.72 o
 -18   8   7       13.75      -14.10     59.92 o
 -16   8   7      203.72      172.70     70.49 o
 -14   8   7      640.80      471.99     38.13 o
 -12   8   7     1862.01     1832.13     63.51 o
 -10   8   7       64.01       54.63     14.95 o
  -8   8   7      325.68      211.04     25.38 o
  -6   8   7     2061.40     2231.93     74.64 o
  -4   8   7      661.77      699.54     84.59 o
  -2   8   7      764.19      801.14     56.39 o
   0   8   7     1474.67     1268.40     54.66 o
   2   8   7     2651.70     2789.46     87.82 o
   4   8   7      479.40      434.40     33.03 o
   6   8   7      176.94      149.87     26.08 o
   8   8   7     2136.28     2087.11    111.02 o
  10   8   7      186.89      141.43     26.43 o
  12   8   7       10.53       74.01     31.72 o
  14   8   7      253.19      176.22     52.87 o
  16   8   7      142.63      179.75     81.06 o
 -21   9   7       43.40       28.20     88.11 o
 -19   9   7      106.62       74.01     35.24 o
 -17   9   7       70.75       38.77    109.26 o
 -15   9   7      390.75      395.99     46.29 o
 -13   9   7     2037.17     2165.02     86.10 o
 -11   9   7     8777.14     9899.93    251.01 o
  -9   9   7      548.77      526.27    155.08 o
  -7   9   7      138.65       71.94     20.21 o
  -5   9   7      912.97     1121.83     51.04 o
  -3   9   7     6934.64     7570.66    408.84 o
  -1   9   7      147.17      117.91     23.58 o
   1   9   7     2346.82     2368.00     82.13 o
   3   9   7     1424.02     1299.47     76.87 o
   5   9   7      310.70      382.39    123.36 o
   7   9   7       95.11      154.68     47.58 o
   9   9   7      245.39      234.54     37.38 o
  11   9   7      108.32       92.34     35.19 o
  13   9   7       79.85       56.39     31.72 o
  15   9   7      284.53      306.63     77.54 o
 -20  10   7        0.43      -24.67     49.34 o
 -18  10   7       29.76       42.29     42.29 o
 -16  10   7      681.34      652.02    109.26 o
 -14  10   7      121.09      131.58     31.52 o
 -12  10   7       21.42       41.25     45.82 o
 -10  10   7     1205.12     1330.71     86.35 o
  -8  10   7     3666.41     3820.14    121.84 o
  -6  10   7     4994.01     5463.27    169.17 o
  -4  10   7       17.71       34.32     23.58 o
  -2  10   7     6045.13     6185.55    197.11 o
   0  10   7    11039.74    11628.06    260.35 o
   2  10   7     3164.62     3700.51    138.21 o
   4  10   7       61.82       89.91     29.33 o
   6  10   7     7503.06     7638.88    236.00 o
   8  10   7     1536.94     1424.67     98.68 o
  10  10   7       59.99       83.52     56.39 o
  12  10   7       36.39       38.77     63.44 o
  14  10   7       17.70      -38.77     49.34 o
 -19  11   7      895.98      718.99     84.59 o
 -17  11   7      154.84      190.32     56.39 o
 -15  11   7       25.80      197.37    109.26 o
 -13  11   7      461.84      408.00    103.97 o
 -11  11   7     1724.86     1773.05    186.80 o
  -9  11   7       44.51        4.74     44.06 o
  -7  11   7      961.99      872.63     57.05 o
  -5  11   7     1382.63     1199.53    140.98 o
  -3  11   7      676.50      711.62     57.58 o
  -1  11   7      281.54      326.67    140.98 o
   1  11   7     1740.53     1809.72    183.27 o
   3  11   7      731.16      623.86     89.87 o
   5  11   7     3979.66     3950.63    285.48 o
   7  11   7      121.57      151.46     35.56 o
   9  11   7     1371.88     1399.89    213.23 o
  11  11   7       25.30       85.76     32.32 o
  13  11   7      126.70       49.34     45.82 o
  15  11   7      439.38      327.77     66.96 o
 -18  12   7      265.39      264.33     81.06 o
 -16  12   7       15.22      -10.57    105.73 o
 -14  12   7       10.41      119.83     49.34 o
 -12  12   7     1062.31     1338.01    121.59 o
 -10  12   7       38.58       87.41     35.19 o
  -8  12   7     3011.03     3036.58    119.24 o
  -6  12   7       71.63      143.33     36.72 o
  -4  12   7      692.10      519.25     68.73 o
  -2  12   7     1868.59     1946.76    118.00 o
   0  12   7      112.61      150.15    121.59 o
   2  12   7     1729.45     1694.61    104.58 o
   4  12   7     1646.65     1731.94     92.27 o
   6  12   7      117.43       96.30     35.76 o
   8  12   7      737.26      838.58     73.23 o
  10  12   7      852.69      867.02    116.31 o
  12  12   7      692.38      630.88    109.26 o
  14  12   7      540.41      757.76     88.11 o
 -17  13   7       89.79       84.59     45.82 o
 -15  13   7      178.00       77.54    140.98 o
 -13  13   7      563.36      528.67     81.06 o
 -11  13   7      138.55      201.58     56.67 o
  -9  13   7      211.49      254.47     54.18 o
  -7  13   7     2401.42     2930.42    163.22 o
  -5  13   7        3.16       27.59     34.55 o
  -3  13   7      110.71      123.77     70.49 o
  -1  13   7     6553.21     7592.25    282.82 o
   1  13   7       94.65       12.69     29.33 o
   3  13   7     3069.67     3152.09    152.42 o
   5  13   7       32.95       33.42     36.07 o
   7  13   7      200.86      182.37    111.02 o
   9  13   7       95.41       30.68     31.95 o
  11  13   7        1.57      -21.15     42.29 o
  13  13   7      424.54      405.31    102.21 o
 -16  14   7      203.34      250.24     66.96 o
 -14  14   7        9.34     -112.78    112.78 o
 -12  14   7       42.56      -28.20     45.82 o
 -10  14   7       12.73       93.08     98.68 o
  -8  14   7      403.38      313.69     54.07 o
  -6  14   7      258.11      178.53     45.82 o
  -4  14   7      106.66      112.70     66.96 o
  -2  14   7       38.26      -70.49     70.49 o
   0  14   7      172.95      195.52     88.11 o
   2  14   7     1709.74     1775.93    109.57 o
   4  14   7     1353.89     1352.85    108.39 o
   6  14   7      696.89      777.82    148.03 o
   8  14   7      846.20      696.25    112.78 o
  10  14   7       63.50      116.31     84.59 o
  12  14   7       59.90       59.92     91.64 o
 -15  15   7        9.65       17.62     49.34 o
 -13  15   7       12.76        7.05     45.82 o
 -11  15   7      385.63      655.55     95.16 o
  -9  15   7       21.97       67.65     49.96 o
  -7  15   7       38.40       58.70     36.07 o
  -5  15   7       87.65       40.99     44.28 o
  -3  15   7      113.90       69.17     38.95 o
  -1  15   7      584.38      604.81     81.06 o
   1  15   7      215.22      186.42     58.53 o
   3  15   7      416.39      183.82    125.12 o
   5  15   7      130.37      198.57     49.96 o
   7  15   7      390.84      285.48     77.54 o
   9  15   7       48.14       38.77     74.01 o
  11  15   7       15.19      -24.67     74.01 o
 -14  16   7       23.64      204.42     88.11 o
 -12  16   7       44.52       35.24     52.87 o
 -10  16   7       14.73      -52.87     52.87 o
  -8  16   7       10.86        5.29     34.89 o
  -6  16   7       86.47       33.73    119.83 o
  -4  16   7        3.10       81.40     65.20 o
  -2  16   7       90.34      -26.08     27.65 o
   0  16   7        0.03       68.53     88.11 o
   2  16   7       32.19       52.38     39.89 o
   4  16   7        5.76       58.23     57.16 o
   6  16   7      129.51      123.36     77.54 o
   8  16   7      181.87      229.09     70.49 o
 -13  17   7      140.27      119.83     59.92 o
 -11  17   7       55.12       66.96     56.39 o
  -9  17   7     1271.27     1480.27    123.36 o
  -7  17   7     1085.92     1067.91    137.45 o
  -5  17   7       23.52       24.67     59.92 o
  -3  17   7      701.24      865.09    163.89 o
  -1  17   7      152.60      125.64     68.73 o
   1  17   7      410.01      399.54    107.50 o
   3  17   7        0.12      -49.34     49.34 o
   5  17   7       70.70       14.10     35.24 o
   7  17   7        1.33       14.10     24.67 o
 -10  18   7      127.20       31.72     45.82 o
  -8  18   7       28.34        7.05     66.96 o
  -6  18   7       36.75      119.83     74.01 o
  -4  18   7       19.52       14.10     35.24 o
  -2  18   7       25.54       10.57     49.34 o
   0  18   7       83.30      105.73     63.44 o
   2  18   7      729.37      771.86     91.64 o
   4  18   7      297.12      186.80     74.01 o
   6  18   7       19.72       -7.05     17.62 o
  -7  19   7      363.29      222.04     95.16 o
  -5  19   7       62.47       95.16     77.54 o
  -3  19   7       18.80       21.15     45.82 o
  -1  19   7        6.63       42.29     49.34 o
   1  19   7      391.19      236.14     95.16 o
   3  19   7       70.04      148.03     56.39 o
 -22   0   8     1950.62     2241.55    218.52 o
 -20   0   8      724.57      838.82    148.03 o
 -18   0   8     2297.26     2319.09     81.06 o
 -16   0   8        1.79       17.62     21.15 o
 -14   0   8      357.74      352.45     35.24 o
 -12   0   8    12591.05    13999.13    310.15 o
 -10   0   8      126.28      123.36     24.67 o
  -8   0   8      734.54      676.69     35.24 o
  -6   0   8    13707.27    13421.12    285.48 o
  -4   0   8      649.23      623.83     45.82 o
  -2   0   8     5665.75     6076.16    190.32 o
   0   0   8       11.11       98.68     14.10 o
   2   0   8       35.52       70.49     17.62 o
   4   0   8    29440.02    30067.11    606.21 o
   6   0   8    13761.46    15243.26    359.49 o
   8   0   8      729.43      627.35     49.34 o
  10   0   8     3312.71     3330.61    140.98 o
  12   0   8       43.92       17.62     17.62 o
  14   0   8      138.41      281.96     52.87 o
  16   0   8      437.56      606.21    158.60 o
  18   0   8      269.27      518.09    133.93 o
 -23   1   8        9.96       15.27     55.70 o
 -21   1   8       12.95       77.54     79.30 o
 -19   1   8      166.30      100.73     58.15 o
 -17   1   8     1229.88     1229.61     39.64 o
 -15   1   8     3782.27     3721.68     79.28 o
 -13   1   8      972.58      891.08     56.39 o
 -11   1   8     4928.81     5225.07     97.19 o
  -9   1   8       23.30       76.80     12.46 o
  -7   1   8     1909.12     1860.96     39.64 o
  -5   1   8     3415.43     2848.87     73.23 o
  -3   1   8    19005.34    17827.51    387.69 o
  -1   1   8      550.83      597.85     19.44 o
   1   1   8      415.94      403.72     18.56 o
   3   1   8     5379.61     5471.42     88.79 o
   5   1   8       91.16       85.10     17.62 o
   7   1   8        6.12       32.89     11.01 o
   9   1   8      114.54       96.09     15.86 o
  11   1   8     1324.76     1325.14     47.58 o
  13   1   8      483.62      428.56     46.92 o
  15   1   8       23.94       92.91     89.87 o
  17   1   8        4.28      331.22    211.47 o
 -22   2   8      105.74      137.45     88.11 o
 -20   2   8      143.50      207.09     66.96 o
 -18   2   8      595.28      469.07     42.29 o
 -16   2   8        0.63       21.90     15.86 o
 -14   2   8     6847.55     7072.37    130.68 o
 -12   2   8       53.85       66.11     14.10 o
 -10   2   8     1763.44     1512.95     41.06 o
  -8   2   8      783.71      602.66     35.24 o
  -6   2   8     1510.34     1421.75     47.58 o
  -4   2   8      521.95      703.85     36.07 o
  -2   2   8    42225.75    39711.88    681.03 o
   0   2   8      231.53      182.21     16.92 o
   2   2   8      295.36      270.80     15.76 o
   4   2   8     3981.47     4103.86     79.48 o
   6   2   8     2728.40     3197.45     65.17 o
   8   2   8      863.65      844.24     30.48 o
  10   2   8     1605.52     1556.49     47.35 o
  12   2   8      223.49      154.48     19.47 o
  14   2   8     2024.94     2072.38     97.07 o
  16   2   8      101.07      232.61    109.26 o
  18   2   8      168.36       56.39     81.06 o
 -23   3   8       61.62       63.44     84.59 o
 -21   3   8      251.16      560.39    137.45 o
 -19   3   8        0.23       28.20     42.29 o
 -17   3   8      917.59      962.35     31.08 o
 -15   3   8     1892.49     1863.27    126.88 o
 -13   3   8      723.03      686.70     27.94 o
 -11   3   8       37.76       30.55     11.01 o
  -9   3   8     2061.73     2128.92     58.42 o
  -7   3   8     2480.68     2334.23    109.26 o
  -5   3   8     3825.97     4077.20    103.40 o
  -3   3   8     4531.25     4411.12    163.89 o
  -1   3   8     3824.24     4126.40     94.70 o
   1   3   8      955.46     1000.91     35.76 o
   3   3   8      658.43      643.75     44.06 o
   5   3   8      235.16      299.18     20.81 o
   7   3   8      160.97      183.45     20.21 o
   9   3   8     3301.94     3479.30    102.30 o
  11   3   8     2016.51     1781.41     55.04 o
  13   3   8     1272.25     1319.38     72.73 o
  15   3   8       54.65      426.46    102.21 o
  17   3   8      455.93      560.39    126.88 o
 -22   4   8      373.40      454.65    116.31 o
 -20   4   8       13.88       70.49     52.87 o
 -18   4   8       32.43       54.04     26.08 o
 -16   4   8      444.60      346.20     29.96 o
 -14   4   8     1896.89     1768.06     81.06 o
 -12   4   8       75.34       83.13     16.06 o
 -10   4   8    16135.01    16736.12    287.74 o
  -8   4   8       36.17       42.93     13.54 o
  -6   4   8       33.56       39.04     19.38 o
  -4   4   8    15864.89    17436.62    321.46 o
  -2   4   8      585.94      669.03     38.57 o
   0   4   8      624.49      496.12     29.60 o
   2   4   8     1706.65     1479.47    100.45 o
   4   4   8     1134.67      996.04     43.02 o
   6   4   8    11539.00    13378.26    224.73 o
   8   4   8        5.82       38.18     14.34 o
  10   4   8     3823.00     4069.89     98.20 o
  12   4   8     1111.13     1216.27    144.50 o
  14   4   8      162.11       88.11     35.24 o
  16   4   8     1328.90     1469.70    176.22 o
 -23   5   8      136.22       45.82     81.06 o
 -21   5   8       93.24       21.15     56.39 o
 -19   5   8       21.76      -24.67     38.77 o
 -17   5   8       37.42       34.94     28.58 o
 -15   5   8       43.51       38.77     35.24 o
 -13   5   8     6290.90     6645.33    188.56 o
 -11   5   8      229.89      215.46     21.07 o
  -9   5   8     1880.04     1788.56     53.31 o
  -7   5   8     1775.50     1498.73     52.16 o
  -5   5   8    14595.27    16101.21    312.40 o
  -3   5   8     1010.93     1113.95     49.96 o
  -1   5   8    30939.95    32278.71    572.94 o
   1   5   8     8011.56     8489.39    437.03 o
   3   5   8      677.66      859.44     38.09 o
   5   5   8       10.06       15.27     11.01 o
   7   5   8      130.76      161.31     16.92 o
   9   5   8        0.04        4.17     13.54 o
  11   5   8     2617.50     3392.08    170.94 o
  13   5   8       64.74       45.82     31.72 o
  15   5   8        1.69       -7.05     31.72 o
  17   5   8       17.48      274.91    119.83 o
 -22   6   8        0.84       24.67     66.96 o
 -20   6   8       16.21      -21.15     21.15 o
 -18   6   8      474.37      382.31     54.83 o
 -16   6   8       68.55       47.90     26.43 o
 -14   6   8     2038.60     2127.18     62.30 o
 -12   6   8     2632.44     2731.86    156.84 o
 -10   6   8     2638.12     2841.04    144.50 o
  -8   6   8     7168.73     8154.84    195.61 o
  -6   6   8     1338.30     1120.89     70.49 o
  -4   6   8    10296.50    10991.92    234.38 o
  -2   6   8     4554.67     5084.65    127.03 o
   0   6   8    31569.24    33397.22    930.46 o
   2   6   8    10944.58    12388.70    387.69 o
   4   6   8       19.24        7.75     11.73 o
   6   6   8      360.13      363.76     44.06 o
   8   6   8     2558.79     2581.45    118.07 o
  10   6   8     1357.24     1174.59     54.66 o
  12   6   8      561.73      488.45     42.37 o
  14   6   8       27.15       52.87     42.29 o
  16   6   8      216.64      348.92    130.40 o
 -21   7   8       30.07       52.87     77.54 o
 -19   7   8       17.45       52.87     56.39 o
 -17   7   8     1075.77     1274.90    107.50 o
 -15   7   8     1107.31     1218.77    100.45 o
 -13   7   8       86.71       70.46     15.86 o
 -11   7   8      518.98      484.91     29.60 o
  -9   7   8     2997.43     2987.65     93.82 o
  -7   7   8     2492.24     2646.17    190.32 o
  -5   7   8        0.04       26.32     18.57 o
  -3   7   8       20.83       16.62     16.92 o
  -1   7   8    14457.78    15412.15    611.49 o
   1   7   8     2422.76     3058.50    186.80 o
   3   7   8     7026.93     7672.74    181.47 o
   5   7   8     6983.39     7224.08    165.65 o
   7   7   8     1902.69     1896.24     80.85 o
   9   7   8    12391.97    13580.47    277.20 o
  11   7   8      673.05      778.23     52.16 o
  13   7   8      459.51      616.78     70.49 o
  15   7   8      533.05      384.17     63.44 o
 -20   8   8       87.29      165.65     52.87 o
 -18   8   8       51.09      -31.72     45.82 o
 -16   8   8     1629.08     1782.05    190.32 o
 -14   8   8    11950.72    13832.19    339.44 o
 -12   8   8      771.10      676.24     38.77 o
 -10   8   8      108.80      136.35     40.53 o
  -8   8   8      955.12      728.46     42.15 o
  -6   8   8     5861.27     6011.90    151.47 o
  -4   8   8       81.89       43.74     20.21 o
  -2   8   8        4.38       14.91     16.06 o
   0   8   8     9506.31    10494.85    463.47 o
   2   8   8     7874.99     7680.52    178.18 o
   4   8   8      870.80      731.44     47.58 o
   6   8   8      818.75      801.08     53.36 o
   8   8   8      141.68       73.55     65.20 o
  10   8   8      343.66      313.68     40.61 o
  12   8   8      899.64      747.18     74.01 o
  14   8   8       13.35       70.49     52.87 o
  16   8   8       34.76      -38.77     77.54 o
 -21   9   8      120.43      148.03     74.01 o
 -19   9   8      257.15       35.24     49.34 o
 -17   9   8      243.39      292.53     84.59 o
 -15   9   8     2250.49     1826.83    105.55 o
 -13   9   8     1996.01     2129.46     95.18 o
 -11   9   8        0.90      -10.57     21.15 o
  -9   9   8       23.65       14.57     33.48 o
  -7   9   8     4536.67     4622.35    133.17 o
  -5   9   8      280.28      297.77     35.56 o
  -3   9   8      495.20      506.58    151.55 o
  -1   9   8       22.29       28.20     22.43 o
   1   9   8     8801.73     9679.29    521.62 o
   3   9   8      542.14      458.18     45.61 o
   5   9   8      703.15      601.93    102.21 o
   7   9   8     1064.49      913.13    128.64 o
   9   9   8      963.34      938.83    107.50 o
  11   9   8      806.32      736.61     74.01 o
  13   9   8      186.58      126.88     42.29 o
  15   9   8        8.78       -3.52     38.77 o
 -20  10   8       30.82      -21.15     24.67 o
 -18  10   8        5.87      -42.29     84.59 o
 -16  10   8      377.89      419.41    102.21 o
 -14  10   8      272.70      416.29    158.60 o
 -12  10   8     1802.49     1984.94    132.17 o
 -10  10   8     1555.09     1465.63     75.25 o
  -8  10   8      161.43      217.21     31.26 o
  -6  10   8     1342.29     1209.49     65.17 o
  -4  10   8     1310.34     1227.49     72.25 o
  -2  10   8      827.34      773.63    199.13 o
   0  10   8       41.19       74.72     35.19 o
   2  10   8     1078.86      943.88    170.94 o
   4  10   8       28.95       54.63     28.68 o
   6  10   8      426.95      456.89     58.15 o
   8  10   8     1783.31     1598.46    222.04 o
  10  10   8      514.54      463.58     55.04 o
  12  10   8       25.44       -3.52     35.24 o
  14  10   8        2.95       98.68     70.49 o
 -19  11   8        2.03       -3.52     21.15 o
 -17  11   8       75.74       35.24    144.50 o
 -15  11   8      360.77      269.70     58.03 o
 -13  11   8      145.00      185.41     52.87 o
 -11  11   8     2259.22     1969.73     87.94 o
  -9  11   8      432.83      351.99    119.83 o
  -7  11   8     3531.29     3478.89    122.76 o
  -5  11   8        9.08       51.55     54.63 o
  -3  11   8        0.44       36.13     28.67 o
  -1  11   8     2281.91     2365.61    246.71 o
   1  11   8    12096.15    14113.52    438.79 o
   3  11   8        1.09       25.52     28.20 o
   5  11   8      936.72      785.35     70.21 o
   7  11   8       14.94       53.23     42.29 o
   9  11   8       61.23        9.93     31.72 o
  11  11   8        0.72       -7.05     52.87 o
  13  11   8       27.16       38.77     52.87 o
 -18  12   8       71.95       84.59     59.92 o
 -16  12   8       34.35      102.21    112.78 o
 -14  12   8       17.79       53.86     47.58 o
 -12  12   8      676.41      651.97     55.29 o
 -10  12   8      437.53      474.38     63.44 o
  -8  12   8      721.10      724.49     82.82 o
  -6  12   8      787.21      845.13    102.21 o
  -4  12   8      462.42      494.67     61.71 o
  -2  12   8      549.26      541.41     63.51 o
   0  12   8       55.49       79.24     36.07 o
   2  12   8      483.02      405.88     58.21 o
   4  12   8     1071.61      930.38     83.24 o
   6  12   8      402.03      359.85    177.98 o
   8  12   8      225.16      137.71     65.20 o
  10  12   8      196.34      187.86     53.19 o
  12  12   8      139.83      377.12     98.68 o
 -17  13   8      271.77       70.49    109.26 o
 -15  13   8      226.45      570.96    186.80 o
 -13  13   8        0.79       23.66     42.29 o
 -11  13   8      802.40      788.35    165.65 o
  -9  13   8      836.59     1074.24     89.30 o
  -7  13   8       11.59       35.24     48.03 o
  -5  13   8       43.04        8.02     36.07 o
  -3  13   8      101.69        3.02     33.83 o
  -1  13   8       98.64      207.03     58.53 o
   1  13   8      680.68      634.21     79.30 o
   3  13   8        1.30      101.38     68.73 o
   5  13   8       77.40       -0.70     33.55 o
   7  13   8       84.13       96.12     40.61 o
   9  13   8      251.33      246.55     54.86 o
  11  13   8       21.38       45.82     52.87 o
 -16  14   8      634.88      518.09    109.26 o
 -14  14   8      145.66      616.78    197.37 o
 -12  14   8      225.77      206.54     51.22 o
 -10  14   8       97.47       66.36     56.39 o
  -8  14   8      375.94      308.78     60.72 o
  -6  14   8       22.22       52.04     91.64 o
  -4  14   8      870.01      699.62     73.65 o
  -2  14   8      401.90      359.79     57.58 o
   0  14   8      243.92      249.09     52.16 o
   2  14   8     2653.77     3117.13    329.54 o
   4  14   8     1394.25     1725.23    129.62 o
   6  14   8       29.49       97.32    128.64 o
   8  14   8      128.89       84.37     39.72 o
  10  14   8       72.07       38.77     98.68 o
 -15  15   8      211.71       10.57     91.64 o
 -13  15   8        0.60      -10.57     42.29 o
 -11  15   8      310.14      342.67     64.22 o
  -9  15   8      552.15      633.37     82.11 o
  -7  15   8     3664.28     4477.48    202.35 o
  -5  15   8       69.76      106.88     56.67 o
  -3  15   8      769.63      960.95    181.51 o
  -1  15   8      169.31       94.26     48.55 o
   1  15   8     1154.00     1118.82     92.83 o
   3  15   8      145.79      174.46     56.67 o
   5  15   8       45.40       28.78     36.40 o
   7  15   8        4.22       43.20     58.15 o
   9  15   8        6.57       28.20     56.39 o
 -14  16   8        7.67      -95.16    126.88 o
 -12  16   8        1.60       21.15     49.34 o
 -10  16   8        9.80       72.74     62.15 o
  -8  16   8      635.53      797.39     89.71 o
  -6  16   8       52.35       21.39     53.19 o
  -4  16   8      486.21      625.95     95.16 o
  -2  16   8      255.33      172.87     68.73 o
   0  16   8        1.70       66.96     39.87 o
   2  16   8      324.57      272.20     61.71 o
   4  16   8      620.77      652.83     84.66 o
   6  16   8     1311.34     1514.19    143.87 o
   8  16   8      125.76       70.49     98.68 o
 -13  17   8        0.40       17.62    140.98 o
 -11  17   8       87.71       81.06     66.96 o
  -9  17   8      189.26      310.15     84.59 o
  -7  17   8      219.97      229.21     72.79 o
  -5  17   8      111.98       60.80     52.87 o
  -3  17   8        0.31       42.29     44.83 o
  -1  17   8      258.50      300.90     61.77 o
   1  17   8        0.80       28.20     49.34 o
   3  17   8       69.07       95.00     48.51 o
   5  17   8      346.78      239.66     84.59 o
   7  17   8       87.60      200.89     56.39 o
 -10  18   8       43.63      130.40     91.64 o
  -8  18   8        0.20       66.96     77.54 o
  -6  18   8     1376.64     1413.31    126.88 o
  -4  18   8      196.72      261.69     72.53 o
  -2  18   8      153.87       83.04     58.42 o
   0  18   8      673.31     1170.12    200.89 o
   2  18   8      158.55       10.57     38.77 o
   4  18   8        1.50       98.68     91.64 o
  -7  19   8       88.08      119.83    105.73 o
  -5  19   8       74.53       56.39     70.49 o
  -3  19   8      115.56      -31.72    232.61 o
  -1  19   8      140.93      331.30    137.45 o
   1  19   8      181.22      179.75     77.54 o
 -23   1   9       24.48       99.57     64.65 o
 -21   1   9       66.53       65.39     46.57 o
 -19   1   9       53.62       54.98     29.33 o
 -17   1   9     1223.72     1134.41     42.15 o
 -15   1   9      507.94      468.39     45.82 o
 -13   1   9     3791.08     3613.68     93.40 o
 -11   1   9     7499.40     7776.22    133.17 o
  -9   1   9     4815.75     5123.92     94.60 o
  -7   1   9        0.94       31.72     17.62 o
  -5   1   9     9810.92    10042.61    387.69 o
  -3   1   9     1982.55     2085.30     63.44 o
  -1   1   9     1367.95     1178.60     30.81 o
   1   1   9    11796.34    10978.65    175.59 o
   3   1   9      573.25      509.29     31.72 o
   5   1   9      211.23      120.18     31.72 o
   7   1   9     1044.88     1099.51     34.62 o
   9   1   9      657.07      677.32     52.87 o
  11   1   9       91.42       93.20     18.57 o
  13   1   9       57.78       91.64     24.92 o
  15   1   9        0.03      104.73     60.72 o
  17   1   9      300.45      298.94     81.23 o
 -22   2   9     1468.66     1815.09    190.32 o
 -20   2   9      879.07      916.16     82.13 o
 -18   2   9       17.95      -15.10     17.62 o
 -16   2   9      371.87      388.01     38.77 o
 -14   2   9     7744.47     7896.06    140.79 o
 -12   2   9      620.89      530.98     26.08 o
 -10   2   9     9496.10    10134.83    165.60 o
  -8   2   9     1120.95      952.07     35.19 o
  -6   2   9     5360.98     5474.62    174.46 o
  -4   2   9      699.95      698.33     37.13 o
  -2   2   9     1113.22     1332.24     51.04 o
   0   2   9     2140.53     2503.95     53.36 o
   2   2   9      179.07      178.13     15.40 o
   4   2   9        0.41       44.94     15.86 o
   6   2   9      126.67      172.24     37.01 o
   8   2   9     3483.68     3580.12     81.49 o
  10   2   9     1922.68     1566.06     67.15 o
  12   2   9      903.05      934.03     49.84 o
  14   2   9      717.28      683.74     66.96 o
  16   2   9       17.57      -49.34     84.59 o
 -23   3   9      489.70      595.63    116.31 o
 -21   3   9       33.77       38.77     52.87 o
 -19   3   9       10.18       -7.99     45.82 o
 -17   3   9      765.67      588.01     29.91 o
 -15   3   9      685.05      722.11     84.59 o
 -13   3   9      867.35      929.85     33.83 o
 -11   3   9      601.69      600.32     59.92 o
  -9   3   9       12.93       11.53     13.54 o
  -7   3   9     6101.10     6909.04    130.33 o
  -5   3   9    21517.49    24022.42    511.05 o
  -3   3   9      963.96     1137.34     52.87 o
  -1   3   9        9.05       15.72     16.06 o
   1   3   9     5875.02     6480.20    297.82 o
   3   3   9     3679.91     3527.51    111.02 o
   5   3   9     2793.72     3019.29    156.84 o
   7   3   9        6.54       20.68     38.77 o
   9   3   9     1287.48     1126.52     47.15 o
  11   3   9     1129.58     1049.17     74.01 o
  13   3   9      441.86      412.36     59.92 o
  15   3   9      276.74      292.53     95.16 o
  17   3   9      326.05      391.21    123.36 o
 -22   4   9      153.94      123.36     91.64 o
 -20   4   9        6.47      -31.72     49.34 o
 -18   4   9      846.57      797.97     60.28 o
 -16   4   9      138.33      128.91     33.48 o
 -14   4   9     2210.41     2259.43     82.82 o
 -12   4   9     1217.78     1223.26     52.87 o
 -10   4   9      634.06      495.70    100.45 o
  -8   4   9       23.49       79.30     21.15 o
  -6   4   9     1680.15     1754.20     62.30 o
  -4   4   9     4760.62     5865.81    132.08 o
  -2   4   9     6425.31     6724.58    153.13 o
   0   4   9      232.34      373.24     27.41 o
   2   4   9     5276.94     4988.07    165.65 o
   4   4   9       25.14       73.86     31.72 o
   6   4   9     2598.92     2600.11     65.82 o
   8   4   9      744.07      600.51     30.48 o
  10   4   9      532.39      341.14     74.01 o
  12   4   9      177.39      126.93     29.96 o
  14   4   9     1249.15     1561.33    112.78 o
  16   4   9      280.94      377.12    102.21 o
 -23   5   9       71.81      179.75    116.31 o
 -21   5   9      289.13      197.37     74.01 o
 -19   5   9      119.18      202.66     89.87 o
 -17   5   9        0.91       -4.70     12.34 o
 -15   5   9      164.61      134.07     26.43 o
 -13   5   9        0.16       48.46     45.82 o
 -11   5   9      182.46      188.95     28.20 o
  -9   5   9        0.68       33.48     14.95 o
  -7   5   9    10591.96    12708.37    260.42 o
  -5   5   9     1111.75     1312.24     53.54 o
  -3   5   9     2483.64     2515.59     75.74 o
  -1   5   9    21101.84    23697.83    555.10 o
   1   5   9        4.99       31.22     16.92 o
   3   5   9      550.75      549.97     30.48 o
   5   5   9     5867.27     6531.08    138.66 o
   7   5   9      385.16      344.70     26.68 o
   9   5   9     1357.15     1376.53     63.44 o
  11   5   9     4766.78     5303.02    192.08 o
  13   5   9      880.12      888.16     77.54 o
  15   5   9       31.57      264.33    105.73 o
 -22   6   9      200.54      123.36     70.49 o
 -20   6   9        1.38      -10.57     59.92 o
 -18   6   9        4.49       22.74     77.54 o
 -16   6   9       87.00       75.16     15.86 o
 -14   6   9      149.49       96.08     37.01 o
 -12   6   9    11490.00    12776.00    250.30 o
 -10   6   9        1.13       47.44     16.06 o
  -8   6   9     1027.86     1042.02     49.66 o
  -6   6   9     7469.26     8188.88    189.36 o
  -4   6   9     3379.18     3154.86     89.72 o
  -2   6   9     3419.43     3705.47     99.59 o
   0   6   9       43.67       45.38     19.47 o
   2   6   9      679.80      532.60     38.57 o
   4   6   9      680.18      620.44     59.92 o
   6   6   9       28.04       11.93     16.06 o
   8   6   9     1065.36     1013.10    105.73 o
  10   6   9       44.40       65.48     21.31 o
  12   6   9      197.41      232.02     37.14 o
  14   6   9      251.29      239.66     52.87 o
  16   6   9      131.36      183.27    126.88 o
 -21   7   9      264.34       81.06     70.49 o
 -19   7   9        7.78       78.24     41.06 o
 -17   7   9       46.05      122.65     56.39 o
 -15   7   9     1560.49     1648.15     71.12 o
 -13   7   9     1185.23     1321.34     52.16 o
 -11   7   9       74.32       46.90     16.06 o
  -9   7   9      121.11       54.63     35.24 o
  -7   7   9     5795.86     6007.58    147.04 o
  -5   7   9      444.51      521.00     36.07 o
  -3   7   9     1329.67     1462.67     67.29 o
  -1   7   9      318.74      264.91     65.20 o
   1   7   9      359.05      303.72     35.24 o
   3   7   9      982.58      907.07     48.55 o
   5   7   9        3.87        3.82     14.34 o
   7   7   9      195.14      122.50     27.41 o
   9   7   9      164.20      201.28     45.82 o
  11   7   9      757.40      475.07     72.25 o
  13   7   9      260.77      267.86     63.44 o
  15   7   9        8.05      112.78     56.39 o
 -20   8   9      204.19      278.43     81.06 o
 -18   8   9       18.92      113.32     61.68 o
 -16   8   9      208.02      163.15     39.72 o
 -14   8   9      255.88      200.26     26.68 o
 -12   8   9       38.12        2.98     29.96 o
 -10   8   9     1407.19     1399.42    167.41 o
  -8   8   9       27.07        6.78     19.38 o
  -6   8   9      665.36      480.42     54.63 o
  -4   8   9     4508.42     4704.97    172.70 o
  -2   8   9      977.36      742.18     54.63 o
   0   8   9       40.06       40.63     49.34 o
   2   8   9       65.02       35.73     26.43 o
   4   8   9       55.36       47.48     21.07 o
   6   8   9     1052.69      950.65     98.68 o
   8   8   9      216.80      123.27     27.20 o
  10   8   9       72.17       80.06     25.38 o
  12   8   9      202.62      207.94     56.39 o
  14   8   9       22.22       42.29     38.77 o
 -21   9   9      339.73      528.67    140.98 o
 -19   9   9       85.61       74.01     70.49 o
 -17   9   9       48.64       17.62     56.39 o
 -15   9   9      864.47      872.59    121.59 o
 -13   9   9      870.14      843.17     70.49 o
 -11   9   9      384.84      356.28     32.40 o
  -9   9   9     2385.05     2662.38     97.37 o
  -7   9   9      819.26      819.18     82.82 o
  -5   9   9      217.75      196.32     31.72 o
  -3   9   9       58.14       70.93     19.38 o
  -1   9   9      468.44      520.56     75.78 o
   1   9   9      698.02      399.55     38.77 o
   3   9   9     6855.07     7173.74    213.93 o
   5   9   9       32.40       74.54     33.58 o
   7   9   9      618.76      387.12    105.73 o
   9   9   9        5.79      -14.72     42.15 o
  11   9   9      837.03      653.02     49.66 o
  13   9   9      651.57      592.11     84.59 o
  15   9   9        1.01      -14.10     42.29 o
 -20  10   9      339.98      197.37     49.34 o
 -16  10   9       90.54      176.22    102.21 o
 -14  10   9      506.10      536.90     65.65 o
 -12  10   9     2234.83     2085.20     94.76 o
 -10  10   9     1991.09     1828.38     93.40 o
  -8  10   9      195.00      175.02     86.35 o
  -6  10   9     5911.17     6684.73    186.28 o
  -4  10   9     6021.17     6805.02    246.38 o
  -2  10   9      272.02      280.93     42.15 o
   0  10   9      567.32      601.52     55.87 o
   2  10   9      747.32      736.64     82.82 o
   4  10   9      580.39      743.77    190.32 o
   6  10   9     1089.97     1315.77     77.76 o
   8  10   9       52.54      125.28     39.72 o
  10  10   9       89.90       27.23     29.96 o
  12  10   9       80.52       81.06     38.77 o
  14  10   9        2.86       24.67     38.77 o
 -19  11   9      150.18      257.29    140.98 o
 -17  11   9      230.81      155.08     98.68 o
 -15  11   9     1570.40     1832.19    112.13 o
 -13  11   9       47.47       83.35     35.70 o
 -11  11   9       91.41      118.51     54.63 o
  -9  11   9      850.37      634.59    142.74 o
  -7  11   9      375.08      404.80     72.37 o
  -5  11   9      639.28      656.75    137.45 o
  -3  11   9      917.59      841.85     71.98 o
  -1  11   9     7506.00     7910.92    281.77 o
   1  11   9      157.30      128.95     65.20 o
   3  11   9     2295.46     2257.57    151.55 o
   5  11   9      638.11      496.52     56.64 o
   7  11   9      223.09      271.78     44.86 o
   9  11   9      241.61      273.53    105.73 o
  11  11   9      405.14      694.32    172.70 o
  13  11   9      512.64      352.45     59.92 o
 -18  12   9        0.26      -66.96    162.12 o
 -16  12   9      601.00      803.58    137.45 o
 -14  12   9      131.14      165.22     79.30 o
 -12  12   9      191.85       94.33     34.97 o
 -10  12   9       99.81       45.03     33.03 o
  -8  12   9     5955.32     6728.94    259.19 o
  -6  12   9        4.20      135.83     48.17 o
  -4  12   9        9.58        7.39     38.77 o
  -2  12   9     4455.93     4860.37    437.03 o
   0  12   9      810.54      764.81    119.83 o
   2  12   9      168.67      366.93     70.49 o
   4  12   9     1101.33     1210.08     88.45 o
   6  12   9     1245.96     1358.23    105.90 o
   8  12   9      135.66      119.83     41.06 o
  10  12   9      654.81      948.08    172.70 o
  12  12   9      761.03      793.00    130.40 o
 -17  13   9        0.51     -165.65    200.89 o
 -15  13   9       78.46       74.01    109.26 o
 -13  13   9      116.25      145.42     47.59 o
 -11  13   9        8.55       51.10     39.87 o
  -9  13   9      114.89      176.07     58.21 o
  -7  13   9      173.88      331.06    142.74 o
  -5  13   9     2602.64     3014.87    163.58 o
  -3  13   9     3200.14     3397.47    237.90 o
  -1  13   9      196.80      247.84     56.67 o
   1  13   9     5775.54     6340.49    256.51 o
   3  13   9      645.91      708.41     71.76 o
   5  13   9       33.00       16.55     27.94 o
   7  13   9       40.01       70.99     52.16 o
   9  13   9        2.38       14.32     32.09 o
  11  13   9      274.95      303.10     77.54 o
 -16  14   9      416.98      768.33    218.52 o
 -14  14   9       94.77      121.95     70.49 o
 -12  14   9        7.31      -51.10     51.10 o
 -10  14   9       55.76       59.62     43.02 o
  -8  14   9     1372.49     1698.56    113.21 o
  -6  14   9        1.18      -34.62     34.62 o
  -4  14   9        0.29       13.99     54.63 o
  -2  14   9      459.46      513.27     70.23 o
   0  14   9      386.00      285.70     44.28 o
   2  14   9      103.00      128.76     51.22 o
   4  14   9      331.94      219.41     77.54 o
   6  14   9      226.16      184.38     96.92 o
   8  14   9       22.90       50.55     44.28 o
  10  14   9       39.12      260.81    119.83 o
 -15  15   9       35.66     -207.94    207.94 o
 -13  15   9       51.71       31.20     45.79 o
 -11  15   9        5.41      110.46     47.87 o
  -9  15   9       52.51       12.02     55.69 o
  -7  15   9      678.04      712.68    207.94 o
  -5  15   9      175.50      177.03    132.17 o
  -3  15   9       12.78      101.33     79.30 o
  -1  15   9      176.05      294.32     75.74 o
   1  15   9       65.99       91.96     40.61 o
   3  15   9      308.31      128.26     89.87 o
   5  15   9       39.14        8.81     42.37 o
   7  15   9       61.80      -15.03     45.61 o
   9  15   9        4.28      162.12    112.78 o
 -14  16   9       36.12      -84.59    232.61 o
 -12  16   9        2.98      229.09    103.97 o
 -10  16   9       69.91      187.85     59.95 o
  -8  16   9      982.46     1156.50    204.42 o
  -6  16   9       49.45      103.73     91.64 o
  -4  16   9      167.80      107.73     79.30 o
  -2  16   9      334.52      360.77    105.73 o
   0  16   9      119.34        5.87     38.42 o
   2  16   9       38.73       41.90     68.73 o
   4  16   9        0.03       21.36     51.10 o
   6  16   9      121.40      234.08     74.64 o
   8  16   9       48.34      348.92    112.78 o
 -11  17   9      602.19      585.06     98.68 o
  -9  17   9       70.76       42.52     56.64 o
  -7  17   9      344.96      247.49     67.15 o
  -5  17   9      865.14     1044.02    110.38 o
  -3  17   9       49.36      108.77     53.19 o
  -1  17   9       43.37       28.65     50.11 o
   1  17   9      469.52      435.39    237.90 o
   3  17   9       60.28      -34.64     54.63 o
   5  17   9       27.23       -5.29     72.25 o
 -10  18   9        7.87      130.40     74.01 o
  -8  18   9       71.57       92.05    121.59 o
  -6  18   9      309.76      211.47     65.82 o
  -4  18   9      151.61       70.55     93.40 o
  -2  18   9      220.07      218.61     93.14 o
   0  18   9      152.10      249.74     66.01 o
   2  18   9      144.38      187.12     61.20 o
   4  18   9       39.55        7.05     49.34 o
  -5  19   9      367.34      627.35    116.31 o
  -3  19   9      141.48      190.32    105.73 o
  -1  19   9      118.42       24.67     77.54 o
 -22   0  10     1235.76     1402.73    169.17 o
 -20   0  10       30.24      -14.10     59.92 o
 -18   0  10     1050.95     1000.94     59.92 o
 -16   0  10      385.78      451.13     38.77 o
 -14   0  10     2864.67     3196.68    109.26 o
 -12   0  10       35.66       21.15     21.15 o
 -10   0  10      696.55      715.46     38.77 o
  -8   0  10     4626.75     4895.46    130.40 o
  -6   0  10    22207.06    22651.66    581.53 o
  -4   0  10    19529.30    20656.82    560.39 o
  -2   0  10      180.68      158.60     28.20 o
   0   0  10     5846.21     5124.55    133.93 o
   2   0  10       71.46       98.68     21.15 o
   4   0  10     1072.82     1180.69     52.87 o
   6   0  10        9.24       21.15     21.15 o
   8   0  10      290.09      225.57     35.24 o
  10   0  10     3658.87     3891.00    130.40 o
  12   0  10       74.69      102.21     45.82 o
  14   0  10     1777.66     1931.40    186.80 o
  16   0  10      272.95      296.05    112.78 o
 -23   1  10      799.55      943.53     97.37 o
 -21   1  10       23.78      171.24     56.67 o
 -19   1  10       97.17       94.62     29.89 o
 -17   1  10     1587.15     1536.36     70.49 o
 -15   1  10      259.91      217.77     21.07 o
 -13   1  10      774.43      739.89     33.48 o
 -11   1  10        9.81       17.62     14.10 o
  -9   1  10     3492.76     3699.22     74.76 o
  -7   1  10        0.07       15.70     35.24 o
  -5   1  10    10758.11    10329.61    253.76 o
  -3   1  10    10798.47    10390.70    185.32 o
  -1   1  10      201.78      295.04     16.04 o
   1   1  10     3058.49     3081.17     65.65 o
   3   1  10     4477.55     4467.35     81.79 o
   5   1  10     3460.75     3405.20     72.73 o
   7   1  10       71.78       70.67     17.62 o
   9   1  10       11.19       39.94     14.34 o
  11   1  10        3.14       28.20     24.67 o
  13   1  10       63.05       39.27     30.81 o
  15   1  10      149.51       23.14     57.16 o
 -22   2  10      302.79      412.36     98.68 o
 -20   2  10     1216.42     1106.68    133.93 o
 -18   2  10       91.80       52.28     26.43 o
 -16   2  10     4949.74     5078.93    107.08 o
 -14   2  10     3986.64     4002.08     89.72 o
 -12   2  10      341.56      318.75     26.08 o
 -10   2  10       33.00       21.79     12.24 o
  -8   2  10     6939.13     7080.68    136.82 o
  -6   2  10     1404.03     1393.56     38.96 o
  -4   2  10      209.57      169.41     23.58 o
  -2   2  10     3805.03     4005.48     73.44 o
   0   2  10        0.36        5.29      9.72 o
   2   2  10       42.63       93.15     26.43 o
   4   2  10     2721.37     3234.31    167.41 o
   6   2  10     2208.26     2551.97     74.52 o
   8   2  10     2819.79     2896.19     91.64 o
  10   2  10     3924.27     4486.58    135.69 o
  12   2  10     1042.83      874.60     75.78 o
  14   2  10       73.90      119.83     81.06 o
  16   2  10      241.49      359.49     98.68 o
 -23   3  10       11.52       84.59     77.54 o
 -21   3  10      532.97      465.23     95.16 o
 -19   3  10     1230.48     1043.24    123.36 o
 -17   3  10      364.12      319.47     75.78 o
 -15   3  10     1948.00     2004.55     58.42 o
 -13   3  10      437.39      381.51     89.87 o
 -11   3  10     1021.79      883.55     32.55 o
  -9   3  10    22152.42    23510.26    393.69 o
  -7   3  10     2879.46     3026.71     69.10 o
  -5   3  10     3423.87     3385.96     93.23 o
  -3   3  10      463.84      663.89     38.57 o
  -1   3  10      483.21      315.12     21.15 o
   1   3  10      985.04      933.25     33.08 o
   3   3  10     2039.59     2105.75     57.36 o
   5   3  10     2563.59     2933.56     70.38 o
   7   3  10      897.35      779.05     34.55 o
   9   3  10      125.59       65.20     17.45 o
  11   3  10     1135.59     1544.19     77.90 o
  13   3  10      156.11      126.88     49.34 o
  15   3  10       72.44       -3.52     84.59 o
 -22   4  10      125.79       52.87    102.21 o
 -20   4  10      110.52       85.65     39.72 o
 -18   4  10     1418.93     1315.67     73.61 o
 -16   4  10      213.47      178.88     54.63 o
 -14   4  10     4259.63     4707.59     99.67 o
 -12   4  10      113.56      104.18     44.06 o
 -10   4  10     7149.86     7392.06    146.36 o
  -8   4  10     2283.81     1992.54     57.36 o
  -6   4  10     2053.29     2061.65     70.49 o
  -4   4  10     3437.47     3463.91     98.23 o
  -2   4  10      756.28     1211.55     56.03 o
   0   4  10     7611.84     8008.13    152.42 o
   2   4  10     3340.21     3503.43     88.24 o
   4   4  10     2045.02     2095.04     57.36 o
   6   4  10     2243.08     2321.00     62.44 o
   8   4  10     2581.38     2636.90    169.17 o
  10   4  10      498.76      403.79     66.96 o
  12   4  10      359.71      362.55     96.92 o
  14   4  10      506.68      831.77     95.16 o
  16   4  10        8.11      -17.62     88.11 o
 -23   5  10       15.06       21.15     56.39 o
 -21   5  10        3.73        7.05     52.87 o
 -19   5  10        0.23       12.34     34.89 o
 -17   5  10     1260.83     1181.81     77.54 o
 -15   5  10       15.65       17.94     15.86 o
 -13   5  10     1162.64     1069.04     47.15 o
 -11   5  10     3324.51     3440.48    199.13 o
  -9   5  10      943.82     1177.17     48.17 o
  -7   5  10     1534.18     1120.57     54.15 o
  -5   5  10      651.23      531.63     40.53 o
  -3   5  10      319.22      304.40     35.24 o
  -1   5  10     1792.43     1811.88     63.22 o
   1   5  10    16668.68    17919.46    309.09 o
   3   5  10       37.82       26.43     29.96 o
   5   5  10      484.23      531.81     33.48 o
   7   5  10       16.09       62.03     17.60 o
   9   5  10      900.21      973.21     44.86 o
  11   5  10       79.37       42.29     29.91 o
  13   5  10       63.16      169.17     52.87 o
  15   5  10      118.86      155.08    112.78 o
 -22   6  10      211.44       66.96     66.96 o
 -20   6  10        1.07       46.52     58.15 o
 -18   6  10       15.67       18.24     40.42 o
 -16   6  10      407.91      308.06     38.77 o
 -14   6  10      462.09      412.85     32.55 o
 -12   6  10      706.07      624.86     37.13 o
 -10   6  10     1011.86      943.09     89.87 o
  -8   6  10       11.69        2.44     31.72 o
  -6   6  10     1453.48     1164.14     49.84 o
  -4   6  10       12.47       32.55     21.07 o
  -2   6  10    14753.71    17085.57    718.99 o
   0   6  10       85.48       17.39     22.91 o
   2   6  10     3094.14     3383.42     83.81 o
   4   6  10     1170.18     1049.55     57.58 o
   6   6  10       60.41       57.08     31.72 o
   8   6  10       30.12       64.18     22.80 o
  10   6  10        3.69       40.69     27.08 o
  12   6  10       19.84      -31.72     31.72 o
  14   6  10       35.53       49.34     52.87 o
 -21   7  10      418.33      461.70     98.68 o
 -19   7  10      284.58      228.81     58.53 o
 -17   7  10      116.95       69.48     32.55 o
 -15   7  10       51.41       61.03     26.43 o
 -13   7  10      862.94      804.77     42.15 o
 -11   7  10       61.98       47.58     19.38 o
  -9   7  10       97.40       81.25     22.80 o
  -7   7  10      849.65      669.65     39.64 o
  -5   7  10    11622.54    14156.79    396.50 o
  -3   7  10      653.74      638.75     44.86 o
  -1   7  10     2259.45     2479.85     88.24 o
   1   7  10       15.29       46.26     33.48 o
   3   7  10      272.11      361.46    144.50 o
   5   7  10     2388.38     2464.59    214.99 o
   7   7  10     2161.33     1995.58     95.16 o
   9   7  10      226.82      251.78     38.40 o
  11   7  10      737.62      881.11    105.73 o
  13   7  10     1383.49     1825.67    137.45 o
  15   7  10       56.63       31.72     59.92 o
 -20   8  10        4.16       21.15     70.49 o
 -18   8  10       48.67       52.18     38.57 o
 -16   8  10      130.27      197.15    114.54 o
 -14   8  10     1601.57     1515.38     63.51 o
 -12   8  10      233.14      225.71     44.06 o
 -10   8  10     3330.89     3442.55    148.03 o
  -8   8  10      571.35      736.60     61.28 o
  -6   8  10      494.01      424.45     81.06 o
  -4   8  10     1038.96     1064.55     56.03 o
  -2   8  10    16639.24    18764.35    401.79 o
   0   8  10     1796.23     1952.55     93.85 o
   2   8  10     6053.33     5997.83    294.29 o
   4   8  10     1761.63     1618.69     72.04 o
   6   8  10      515.33      524.23     47.41 o
   8   8  10     1330.55     1271.72     76.87 o
  10   8  10       23.88       59.76     44.06 o
  12   8  10      177.68      123.36     52.87 o
  14   8  10      148.55       59.92     52.87 o
 -21   9  10     1012.34     1314.62    186.80 o
 -19   9  10      139.29      369.62    103.97 o
 -17   9  10        8.67      137.45     66.96 o
 -15   9  10       77.04       63.44     56.39 o
 -13   9  10     3534.33     3553.85    109.32 o
 -11   9  10       45.94       27.94     19.38 o
  -9   9  10      448.67      579.14     81.06 o
  -7   9  10      269.97      305.40     37.13 o
  -5   9  10     1122.17     1073.25     57.16 o
  -3   9  10      202.58      211.50     32.40 o
  -1   9  10      686.00      674.86    112.78 o
   1   9  10      781.79      683.66     86.35 o
   3   9  10     1988.73     1583.68    179.75 o
   5   9  10       51.57      147.20     84.59 o
   7   9  10     1012.19      817.04    109.26 o
   9   9  10        9.80       47.97     44.65 o
  11   9  10       32.88       59.92     35.24 o
  13   9  10      559.88      771.86    109.26 o
 -20  10  10      562.65      412.36     66.96 o
 -18  10  10      404.96      306.63    116.31 o
 -16  10  10       92.01       54.20     33.08 o
 -14  10  10       55.76       12.59     43.56 o
 -12  10  10      748.13      861.44     56.03 o
 -10  10  10       40.13       24.36     26.68 o
  -8  10  10     2901.54     3144.15    132.17 o
  -6  10  10     4220.52     4398.12    144.78 o
  -4  10  10       12.80       29.72     54.63 o
  -2  10  10       59.24       92.22     36.40 o
   0  10  10     1584.52     1422.04     95.16 o
   2  10  10       42.44       32.33     35.56 o
   4  10  10      705.77      549.07     55.04 o
   6  10  10      852.62      674.58     89.87 o
   8  10  10      336.45      252.00     54.66 o
  10  10  10      123.18      167.55     61.71 o
  12  10  10      603.34      532.19     77.54 o
 -19  11  10      244.69      398.26    186.80 o
 -17  11  10       53.99       17.62     63.44 o
 -15  11  10        8.44       10.57     47.58 o
 -13  11  10      175.40      165.65     45.33 o
 -11  11  10     2926.54     2508.57    169.17 o
  -9  11  10     2037.36     2339.05    127.02 o
  -7  11  10       76.54       88.59     46.96 o
  -5  11  10       28.65       21.15     79.30 o
  -3  11  10     2924.55     3109.31    147.35 o
  -1  11  10      350.36      307.47    137.45 o
   1  11  10      183.11      190.32     55.87 o
   3  11  10     2036.49     1885.28    114.90 o
   5  11  10      467.11      498.52     69.25 o
   7  11  10      906.92     1146.24    112.06 o
   9  11  10      188.42      241.71     52.16 o
  11  11  10       17.52       14.10     42.29 o
  13  11  10       64.61       45.82     49.34 o
 -16  12  10       62.74       59.92     74.01 o
 -14  12  10      274.83      101.50     96.92 o
 -12  12  10      195.66      288.23     70.23 o
 -10  12  10      666.78      623.75     85.95 o
  -8  12  10      685.96      559.22     67.14 o
  -6  12  10      390.28      335.63     55.04 o
  -4  12  10      110.09      157.22     59.92 o
  -2  12  10      160.29      103.06     63.44 o
   0  12  10     1147.57     1088.97    170.94 o
   2  12  10      147.29      159.02    160.36 o
   4  12  10      485.82      383.33    111.02 o
   6  12  10      706.75      718.38    144.50 o
   8  12  10        5.34       33.23     43.56 o
  10  12  10       84.49       42.29     56.39 o
  12  12  10      172.44      222.04     70.49 o
 -17  13  10        0.33       14.10     56.39 o
 -15  13  10      117.52      186.80    119.83 o
 -13  13  10       31.42       17.41     40.42 o
 -11  13  10      160.41      136.31     44.86 o
  -9  13  10      632.91      624.28    246.71 o
  -7  13  10      650.79      685.25     84.29 o
  -5  13  10      309.76      303.44     70.49 o
  -3  13  10      366.43      372.91     65.17 o
  -1  13  10       20.36      139.08     64.22 o
   1  13  10      273.47      318.44     67.15 o
   3  13  10        0.04       33.48     57.32 o
   5  13  10      267.70      300.97     66.88 o
   7  13  10      212.22      138.41     48.96 o
   9  13  10       23.95      246.71    102.21 o
  11  13  10      187.09      218.52     66.96 o
 -16  14  10      151.63      133.93     84.59 o
 -14  14  10      431.73      400.22     84.59 o
 -12  14  10       51.10       45.82     49.84 o
 -10  14  10       60.81       48.64     65.20 o
  -8  14  10      173.86      307.66     96.92 o
  -6  14  10      168.05      225.56     72.27 o
  -4  14  10      844.07      973.73     92.24 o
  -2  14  10       23.51       51.32     38.95 o
   0  14  10      376.59      428.85     75.25 o
   2  14  10      315.05      257.55     96.92 o
   4  14  10      238.80      302.90    153.31 o
   6  14  10      701.96      698.24     86.80 o
   8  14  10        0.36       51.48     65.10 o
  10  14  10       54.67      140.98     74.01 o
 -15  15  10       30.85       42.29     63.44 o
 -13  15  10        5.33      -27.69     42.29 o
 -11  15  10       24.83       50.35     59.21 o
  -9  15  10      202.73      231.76     56.64 o
  -7  15  10      175.07      202.38     58.15 o
  -5  15  10     1068.94     1347.16    115.86 o
  -3  15  10      480.33      450.97     75.25 o
  -1  15  10      429.10      290.47     67.15 o
   1  15  10      330.85      473.48     79.30 o
   3  15  10     1281.15     1444.08    318.96 o
   5  15  10      203.96      222.46     74.01 o
   7  15  10        0.00      140.98     91.64 o
 -12  16  10       84.00       75.10     44.83 o
 -10  16  10        5.10      -17.62     77.54 o
  -8  16  10        0.02      -36.96     93.40 o
  -6  16  10       81.41      223.28     59.81 o
  -4  16  10      207.62      233.39     61.88 o
  -2  16  10        2.60       44.06     42.37 o
   0  16  10       51.88       47.38     55.04 o
   2  16  10      380.36      397.02     74.01 o
   4  16  10      114.91      192.39    123.36 o
   6  16  10      729.12      896.81    174.46 o
 -11  17  10       12.90        3.52     79.30 o
  -9  17  10      172.02      201.70     70.97 o
  -7  17  10      102.76      190.70     68.23 o
  -5  17  10     1166.84     1306.40    124.36 o
  -3  17  10       11.15       69.84     65.10 o
  -1  17  10       29.56       34.33     55.87 o
   1  17  10        0.06       82.16     59.66 o
   3  17  10       80.86       57.73     52.16 o
   5  17  10       62.57       52.92     75.25 o
  -8  18  10      678.97      926.83    109.88 o
  -6  18  10       40.55      -51.14     86.35 o
  -4  18  10      125.67      177.40    123.36 o
  -2  18  10      414.11      510.29     81.23 o
   0  18  10      223.13      323.67    329.54 o
   2  18  10      518.60      550.90    109.26 o
 -23   1  11      409.59      563.91    119.83 o
 -21   1  11       14.03       76.56     44.65 o
 -19   1  11       28.66       85.81     27.94 o
 -17   1  11     1049.40      889.68     45.82 o
 -15   1  11      148.66      102.28     18.57 o
 -13   1  11      796.58      765.52     33.58 o
 -11   1  11      164.84      142.49     16.06 o
  -9   1  11     3153.26     2962.02    109.26 o
  -7   1  11      175.56      146.05     13.09 o
  -5   1  11       15.48       13.89     20.21 o
  -3   1  11    12273.77    13061.93    269.62 o
  -1   1  11       40.78       27.02      9.46 o
   1   1  11      622.96      586.66     58.15 o
   3   1  11    10291.84    11250.29    174.10 o
   5   1  11      388.45      333.25     33.48 o
   7   1  11        7.27       22.91     17.45 o
   9   1  11     2265.33     2744.02     77.14 o
  11   1  11      602.67      580.68     47.35 o
  13   1  11       26.21       12.88     28.93 o
  15   1  11       20.30       42.29     74.01 o
 -22   2  11      220.15      419.41    105.73 o
 -20   2  11      203.24      169.17     70.49 o
 -18   2  11      545.33      567.44     40.65 o
 -16   2  11     1645.94     1660.79    223.80 o
 -14   2  11     1855.89     1741.01     59.95 o
 -12   2  11     3499.61     3302.32     98.68 o
 -10   2  11        0.01        7.69     13.54 o
  -8   2  11     6159.58     6023.68    109.38 o
  -6   2  11    11239.73    12639.95    350.68 o
  -4   2  11        6.83       69.34     56.39 o
  -2   2  11       64.73       65.77     29.96 o
   0   2  11     1219.14      957.67     42.29 o
   2   2  11      174.91      116.36     22.91 o
   4   2  11       76.12       65.45     17.62 o
   6   2  11      212.86      217.06     22.91 o
   8   2  11     9472.91     9998.80    205.75 o
  10   2  11     1589.80     1447.26    100.45 o
  12   2  11      100.53       43.47     31.95 o
  14   2  11      592.07      570.96    123.36 o
  16   2  11      752.18     1082.01    172.70 o
 -23   3  11      124.52      197.37     70.49 o
 -21   3  11      152.69      119.83     63.44 o
 -19   3  11       51.54       80.70     33.08 o
 -17   3  11      750.92      741.20     52.87 o
 -15   3  11      899.76      946.94     58.15 o
 -13   3  11     1064.45     1035.07     37.81 o
 -11   3  11      475.92      336.31     47.58 o
  -9   3  11     5497.43     6057.92    129.56 o
  -7   3  11     1742.61     1820.61     51.10 o
  -5   3  11     1407.84     1524.93     61.02 o
  -3   3  11     5802.07     5684.96    134.58 o
  -1   3  11     6016.33     5948.24    112.60 o
   1   3  11     1517.52     1511.14     45.33 o
   3   3  11     2342.42     2372.08     74.01 o
   5   3  11     5267.45     5048.57    183.27 o
   7   3  11     2531.12     2485.88     75.78 o
   9   3  11       83.73      134.39     23.58 o
  11   3  11        5.59       48.78     58.15 o
  13   3  11      161.76      232.61     56.39 o
  15   3  11       13.33        3.52    109.26 o
 -22   4  11      180.92      162.12     84.59 o
 -20   4  11       41.50       55.70     93.40 o
 -18   4  11        0.42       11.18     23.51 o
 -16   4  11      106.03      125.59     42.29 o
 -14   4  11      515.55      351.23     25.38 o
 -12   4  11     4532.18     4753.63    199.13 o
 -10   4  11     4775.97     4805.55    110.93 o
  -8   4  11     3877.29     3931.83     90.48 o
  -6   4  11     1497.93     1819.36    126.88 o
  -4   4  11     1769.08     1510.26    121.59 o
  -2   4  11     5064.99     4546.88    120.85 o
   0   4  11     5909.88     5565.29    116.59 o
   2   4  11     4015.23     4113.81     89.32 o
   4   4  11     2734.99     2731.97     74.01 o
   6   4  11     4079.32     4155.21     94.99 o
   8   4  11      460.98      491.58     36.27 o
  10   4  11      542.05      587.62     50.75 o
  12   4  11      110.92      218.52     59.92 o
  14   4  11      558.67      648.50    130.40 o
 -23   5  11      124.88      338.35    144.50 o
 -21   5  11      621.06      493.42     88.11 o
 -19   5  11     1419.61     1290.26     97.10 o
 -17   5  11      442.04      412.63     40.12 o
 -15   5  11      210.56      202.26     22.02 o
 -13   5  11     7455.16     8039.94    228.74 o
 -11   5  11     2241.01     2168.33     65.10 o
  -9   5  11     1641.54     1748.25     58.03 o
  -7   5  11     2435.15     2404.72    223.80 o
  -5   5  11       29.83       30.48     28.20 o
  -3   5  11     2369.42     1927.63    177.98 o
  -1   5  11       11.31       15.04     40.53 o
   1   5  11     1728.23     1772.16     57.58 o
   3   5  11      477.15      444.31     31.26 o
   5   5  11     1614.11     1664.16     55.04 o
   7   5  11     1146.03     1183.07     58.46 o
   9   5  11      700.60      645.32    160.36 o
  11   5  11      157.94       88.04     74.01 o
  13   5  11      543.92      500.47     70.49 o
  15   5  11      888.66     1226.51    165.65 o
 -22   6  11      173.50       77.54     63.44 o
 -20   6  11      240.66      347.29     65.10 o
 -18   6  11        1.77       52.87     52.87 o
 -16   6  11      260.14      166.85     22.43 o
 -14   6  11      688.94      655.13     39.64 o
 -12   6  11      156.31      152.72     88.11 o
 -10   6  11      208.12      120.20     17.45 o
  -8   6  11     6358.57     7360.87    181.88 o
  -6   6  11      105.85      163.69     34.55 o
  -4   6  11      609.08      613.89     72.25 o
  -2   6  11     1411.58     1153.36     52.16 o
   0   6  11      378.83      461.49     37.13 o
   2   6  11     6791.68     7851.37    170.20 o
   4   6  11     6982.33     7801.12    170.96 o
   6   6  11        8.85       61.45     29.96 o
   8   6  11        0.02       33.95     21.31 o
  10   6  11      296.26      381.40    160.36 o
  12   6  11        5.08       56.39     38.77 o
  14   6  11        1.19      -31.72     84.59 o
 -21   7  11      272.81      440.56    102.21 o
 -19   7  11      275.92      337.63     67.67 o
 -17   7  11       47.69       64.32    107.50 o
 -15   7  11      654.54      549.81     38.57 o
 -13   7  11      114.19      113.57     24.55 o
 -11   7  11       99.42      116.59     23.46 o
  -9   7  11      206.98      144.66     31.08 o
  -7   7  11      726.22      542.29     79.30 o
  -5   7  11      451.15      424.44     88.11 o
  -3   7  11     4243.03     4434.88    125.69 o
  -1   7  11      282.88      242.24     66.96 o
   1   7  11       68.54       70.85     29.96 o
   3   7  11        0.90       32.28     21.31 o
   5   7  11       96.02      106.94     27.65 o
   7   7  11      418.15      351.06     46.29 o
   9   7  11     1100.49     1191.25     76.87 o
  11   7  11        3.11       98.68     56.39 o
  13   7  11      271.41      246.71     59.92 o
 -20   8  11       18.12      129.99     59.23 o
 -18   8  11       55.73       41.19     39.45 o
 -16   8  11      161.37       15.96     49.34 o
 -14   8  11      160.43       96.44     27.08 o
 -12   8  11        1.74       25.50     20.21 o
 -10   8  11     1257.84     1370.42     77.06 o
  -8   8  11        4.89        1.76     10.03 o
  -6   8  11     1363.47     1181.82     54.66 o
  -4   8  11       34.08       37.36     24.67 o
  -2   8  11      138.97       91.45     61.68 o
   0   8  11      145.79      138.63     49.34 o
   2   8  11      598.01      668.91     84.59 o
   4   8  11       17.91       49.08     35.24 o
   6   8  11      379.05      306.12     58.15 o
   8   8  11       91.04       34.36     27.20 o
  10   8  11      229.66      246.71     56.39 o
  12   8  11       77.32       95.16     45.82 o
  14   8  11        1.16      144.50     70.49 o
 -21   9  11      190.80      225.56     84.59 o
 -19   9  11     1517.79     1926.46    193.84 o
 -17   9  11        1.33        0.00     74.01 o
 -15   9  11      347.83      278.53     59.92 o
 -13   9  11     4010.54     4410.03    259.05 o
 -11   9  11     2420.61     2867.46     98.23 o
  -9   9  11     3615.63     3593.99    190.32 o
  -7   9  11     2914.53     3181.65    377.12 o
  -5   9  11        5.80       35.24     74.01 o
  -3   9  11      427.33      429.49     67.15 o
  -1   9  11        3.22       57.57     31.95 o
   1   9  11     1616.00     1563.67     89.97 o
   3   9  11      416.71      414.95     40.29 o
   5   9  11     1418.15     1290.10     79.30 o
   7   9  11     1154.40     1266.51    149.79 o
   9   9  11      475.98      391.42     74.01 o
  11   9  11       66.67      112.78     45.82 o
  13   9  11        2.53       91.64     49.34 o
 -20  10  11        5.22       11.01    114.54 o
 -18  10  11        7.78      -28.20    102.21 o
 -16  10  11      350.57      309.92     50.75 o
 -14  10  11       40.43       43.06     75.78 o
 -12  10  11      553.23      598.90     88.11 o
 -10  10  11      601.15      464.02     54.63 o
  -8  10  11     6417.95     7073.86    264.36 o
  -6  10  11       41.43       42.75     44.06 o
  -4  10  11     1301.01     1367.40    153.31 o
  -2  10  11     1306.93     1270.92    121.59 o
   0  10  11      124.49      168.38     48.55 o
   2  10  11     5697.47     6456.06    260.40 o
   4  10  11     4905.56     5027.57    363.02 o
   6  10  11      277.84      219.12    103.97 o
   8  10  11       20.35       32.48     38.77 o
  10  10  11       45.74       42.29     45.82 o
  12  10  11       57.25       74.01     63.44 o
 -19  11  11       14.77      -52.87     77.54 o
 -17  11  11       36.42       38.77     63.44 o
 -15  11  11       28.10       -3.95     49.96 o
 -13  11  11     4085.13     4808.68    213.69 o
 -11  11  11      342.96      412.81    227.33 o
  -9  11  11      887.28      966.09     88.45 o
  -7  11  11       86.24      222.78    112.78 o
  -5  11  11      928.49      866.83    218.52 o
  -3  11  11      260.52      156.59     50.75 o
  -1  11  11      170.19       95.16     59.92 o
   1  11  11      503.67      557.48     72.14 o
   3  11  11     4663.73     5037.76    217.80 o
   5  11  11        0.20        6.66     44.03 o
   7  11  11      493.21      580.15     74.76 o
   9  11  11        0.29       45.82     52.34 o
  11  11  11        0.45       56.39     42.29 o
 -18  12  11      445.44      387.69     91.64 o
 -16  12  11       34.43      116.31     77.54 o
 -14  12  11      430.41      422.67     66.50 o
 -12  12  11      184.85      238.46    126.88 o
 -10  12  11     2233.36     2784.56    340.11 o
  -8  12  11       17.87       98.77     46.60 o
  -6  12  11      234.05      340.39     66.96 o
  -4  12  11      305.04      274.63     57.36 o
  -2  12  11      125.03      123.70     59.92 o
   0  12  11       94.28      129.55     79.30 o
   2  12  11     1084.87     1287.79    116.02 o
   4  12  11      229.48      284.37     54.76 o
   6  12  11     1076.51     1204.60    126.88 o
   8  12  11      911.10      922.33    146.26 o
  10  12  11       95.81      225.56     98.68 o
 -17  13  11       24.31       10.57     81.06 o
 -15  13  11       91.62      172.70     88.11 o
 -13  13  11      148.56       75.82     48.89 o
 -11  13  11     2122.68     1929.05    348.92 o
  -9  13  11       38.31       78.60     53.19 o
  -7  13  11     1151.95     1057.01     95.16 o
  -5  13  11     1767.59     1847.17    183.27 o
  -3  13  11       40.01      102.85     65.20 o
  -1  13  11     1236.19     1238.00    109.88 o
   1  13  11       79.57       96.59     56.64 o
   3  13  11     1779.17     2282.10    150.50 o
   5  13  11        9.73       48.29     56.39 o
   7  13  11      197.00      156.20     72.25 o
   9  13  11      196.12      267.86     95.16 o
 -16  14  11       43.97      169.17    123.36 o
 -14  14  11      365.27      241.11     61.02 o
 -12  14  11      214.03      235.06     58.53 o
 -10  14  11      537.17      633.26    109.26 o
  -8  14  11      120.33      120.28     53.90 o
  -6  14  11     1031.72     1003.16    132.17 o
  -4  14  11       34.85      102.45     53.31 o
  -2  14  11       47.64       43.50     51.04 o
   0  14  11       48.63      170.97     57.58 o
   2  14  11        1.97       62.43     43.56 o
   4  14  11      834.71      891.79    102.21 o
   6  14  11      121.15      138.81    144.50 o
   8  14  11      199.15      188.27     52.50 o
 -15  15  11       19.42      144.50     95.16 o
 -13  15  11       30.23       28.52     67.69 o
 -11  15  11        7.90       17.62     57.16 o
  -9  15  11      391.95      344.13     75.98 o
  -7  15  11      242.25      428.30    153.31 o
  -5  15  11        0.12       47.48     42.15 o
  -3  15  11      711.21      697.50    109.26 o
  -1  15  11      465.50      392.52     98.68 o
   1  15  11       43.68       37.87     53.19 o
   3  15  11      203.99      136.03     58.53 o
   5  15  11        1.54       97.05     82.82 o
   7  15  11      196.65       82.47     55.29 o
 -14  16  11        2.64       74.01    112.78 o
 -12  16  11      178.01      208.56     80.85 o
 -10  16  11      681.40      691.28     89.71 o
  -8  16  11      698.87      886.66     93.05 o
  -6  16  11        2.38       49.64     43.02 o
  -4  16  11       23.00       20.17     56.64 o
  -2  16  11        3.20       67.75     55.04 o
   0  16  11      239.97      198.42     83.46 o
   2  16  11      200.57      198.13     63.51 o
   4  16  11      104.37      394.99    156.84 o
   6  16  11      106.32      134.23     56.64 o
 -11  17  11        2.73       17.62    179.75 o
  -9  17  11      931.24      959.21    103.87 o
  -7  17  11       55.47       27.04     75.78 o
  -5  17  11       30.59      252.55    144.50 o
  -3  17  11      102.33      198.64     89.87 o
  -1  17  11      100.94      222.04     98.68 o
   1  17  11       30.76       41.51    102.21 o
   3  17  11      163.78       98.68     89.87 o
  -8  18  11      159.84      101.60     53.36 o
  -6  18  11      134.97      327.90    158.60 o
  -4  18  11        1.74      233.07     77.14 o
  -2  18  11       21.17      181.56     80.44 o
   0  18  11      197.05      235.18    116.31 o
 -22   0  12        0.47       49.34     74.01 o
 -20   0  12       88.51      183.27     77.54 o
 -18   0  12     1814.30     1765.75     81.06 o
 -16   0  12     8546.39     9417.34    243.19 o
 -14   0  12      370.37      475.80     42.29 o
 -12   0  12     7220.56     7080.63    183.27 o
 -10   0  12      128.82       95.16     17.62 o
  -8   0  12       39.88       24.67     24.67 o
  -6   0  12       67.02       21.15     31.72 o
  -2   0  12       40.42       98.68     35.24 o
   0   0  12    10644.84    11433.33    341.87 o
   2   0  12     3164.86     3535.03    112.78 o
   4   0  12     1387.51     1638.87     74.01 o
   6   0  12      163.90      225.57     35.24 o
   8   0  12     1182.77     1184.22     63.44 o
  10   0  12      137.50      148.03     35.24 o
  12   0  12      812.51      708.42     88.11 o
  14   0  12      228.47      528.67    151.55 o
 -23   1  12       19.69     -102.21    102.21 o
 -21   1  12      550.96      719.91     79.75 o
 -19   1  12      170.22      138.03     33.03 o
 -17   1  12        0.28        7.75     42.29 o
 -15   1  12      409.54      392.62     45.82 o
 -13   1  12     1238.14     1153.03     98.68 o
 -11   1  12       65.88       60.19     16.06 o
  -9   1  12     3206.13     3369.91    103.97 o
  -7   1  12     1969.20     1845.84    114.54 o
  -5   1  12    13347.10    14256.39    285.28 o
  -3   1  12     1046.98      843.10     59.92 o
  -1   1  12    12963.40    13019.24    336.59 o
   1   1  12      374.52      360.59     21.72 o
   3   1  12        4.51       28.74     29.96 o
   5   1  12      782.06      707.94     34.62 o
   7   1  12     3720.95     3820.39     93.43 o
   9   1  12       19.57        3.52     17.45 o
  11   1  12        3.49       13.95     29.60 o
  13   1  12        1.23       77.89     49.34 o
  15   1  12        2.26      186.80    158.60 o
 -22   2  12       43.90       81.06     74.01 o
 -20   2  12      618.23      556.06     64.65 o
 -18   2  12     1460.21     1436.97     71.52 o
 -16   2  12       12.98      -14.10     17.45 o
 -14   2  12     1188.66     1210.35     49.34 o
 -12   2  12     2429.72     2307.02     93.40 o
 -10   2  12      425.71      436.15     26.68 o
  -8   2  12     2086.35     2080.50     60.28 o
  -6   2  12      974.19      977.52     53.54 o
  -4   2  12    16084.20    18713.45    477.56 o
  -2   2  12     1549.98     1425.54    109.26 o
   0   2  12       99.15      104.90     15.40 o
   2   2  12     1505.05     1578.63     46.92 o
   4   2  12      177.00      213.67     58.15 o
   6   2  12       14.09       53.72     52.87 o
   8   2  12     2812.28     2720.39    188.56 o
  10   2  12      651.42      690.55     66.01 o
  12   2  12      294.34      211.48     59.92 o
  14   2  12        1.87       49.34    102.21 o
 -23   3  12        3.67       31.72     95.16 o
 -21   3  12        4.11      102.21     84.59 o
 -19   3  12      333.66      413.06    132.17 o
 -17   3  12      641.10      575.66     36.07 o
 -15   3  12      115.78       89.91     19.94 o
 -13   3  12       31.65       58.56     16.06 o
 -11   3  12     7647.93     8180.08    168.08 o
  -9   3  12      888.76      898.74     38.42 o
  -7   3  12     2021.92     1956.08     52.16 o
  -5   3  12     1586.50     1332.68     77.54 o
  -3   3  12     6113.61     6533.99    156.84 o
  -1   3  12      355.72      401.24     44.06 o
   1   3  12     1418.04     1680.25     56.39 o
   3   3  12      372.50      457.32     29.96 o
   5   3  12     3996.15     4260.76    176.22 o
   7   3  12       84.97       53.48     61.68 o
   9   3  12      218.45      178.53     27.94 o
  11   3  12      161.56      140.87     39.72 o
  13   3  12       57.12        7.05     38.77 o
  15   3  12      410.14      433.51    183.27 o
 -22   4  12        0.01      -21.15     70.49 o
 -20   4  12      174.11      101.50     49.34 o
 -18   4  12       10.86       53.68     31.72 o
 -16   4  12       87.10       66.83     29.96 o
 -14   4  12      335.18      369.12     38.77 o
 -12   4  12       95.30       64.24     17.60 o
 -10   4  12       20.95       19.52     14.94 o
  -8   4  12       32.19       97.31     19.38 o
  -6   4  12     8835.42     9509.17    208.94 o
  -4   4  12     1342.68     1375.56     63.22 o
  -2   4  12      139.21      101.00     23.58 o
   0   4  12      271.50      222.32     38.77 o
   2   4  12     1276.57     1360.53     56.39 o
   4   4  12     1314.74     1202.71     44.83 o
   6   4  12      803.17      595.61     31.95 o
   8   4  12     3966.99     4402.97    338.35 o
  10   4  12     3357.44     4053.17    209.70 o
  12   4  12        1.12       81.06     45.82 o
  14   4  12      178.83      197.37     95.16 o
 -23   5  12        8.20      306.63    105.73 o
 -21   5  12      216.76      112.78     81.06 o
 -19   5  12      418.34      325.95    100.45 o
 -17   5  12       27.64       22.32     22.02 o
 -15   5  12       82.99       52.87     17.45 o
 -13   5  12      836.44      691.74     39.72 o
 -11   5  12       30.83       14.85     15.40 o
  -9   5  12      818.94     1092.88     84.59 o
  -7   5  12      571.84      565.15     50.70 o
  -5   5  12     5213.09     5179.41    202.66 o
  -3   5  12     4653.65     5071.29    140.79 o
  -1   5  12      753.37      761.44     49.66 o
   1   5  12      926.94      837.52     81.06 o
   3   5  12      745.00      766.89     36.27 o
   5   5  12      520.03      541.30     68.73 o
   7   5  12       14.48       23.50     22.07 o
   9   5  12       89.15      120.58     38.42 o
  11   5  12      111.41      249.20     46.05 o
  13   5  12       23.48       38.77     45.82 o
 -22   6  12        1.66      -14.10     59.92 o
 -20   6  12      411.11      399.43     65.65 o
 -18   6  12      652.17      658.50     72.73 o
 -16   6  12     1773.70     1363.68    126.88 o
 -14   6  12       45.53       19.38     17.45 o
 -12   6  12      685.73      538.77     56.39 o
 -10   6  12     4590.44     4878.36    225.57 o
  -8   6  12       53.67       24.23     22.91 o
  -6   6  12     4498.65     4615.11    244.95 o
  -4   6  12     1657.41     1758.18     70.99 o
  -2   6  12       74.36       72.16     23.58 o
   0   6  12     2415.22     2624.83     94.76 o
   2   6  12       13.16       63.05     22.02 o
   4   6  12        9.63       41.01     19.80 o
   6   6  12     1130.38     1029.28     84.59 o
   8   6  12       15.75      -19.85     22.80 o
  10   6  12      261.00      267.86     52.87 o
  12   6  12       37.26        3.52     38.77 o
  14   6  12      235.73      169.17    102.21 o
 -21   7  12        9.93       59.92     56.39 o
 -19   7  12      796.07      905.24    151.55 o
 -17   7  12     1031.05     1003.14    140.98 o
 -15   7  12     2362.49     2210.03    142.74 o
 -13   7  12      293.18      153.64     25.38 o
 -11   7  12      765.15      818.90     45.65 o
  -9   7  12     2722.70     2874.87    111.44 o
  -7   7  12      191.16      198.90     35.24 o
  -5   7  12     5808.94     5898.33    163.22 o
  -3   7  12        8.55       33.04     19.47 o
  -1   7  12     1569.11     1423.94    130.40 o
   1   7  12     2536.41     2631.67    165.65 o
   3   7  12     4668.00     5146.52    183.27 o
   5   7  12      394.40      322.00     54.63 o
   7   7  12      159.34      162.63     28.67 o
   9   7  12      747.38      803.66     63.89 o
  11   7  12      101.08      123.36     49.34 o
  13   7  12      449.99      662.60     81.06 o
 -20   8  12        0.83      108.42    133.93 o
 -18   8  12        0.06       89.76    128.64 o
 -16   8  12        2.56       29.13     34.97 o
 -14   8  12      396.16      236.94     59.92 o
 -12   8  12       76.30       52.87     22.43 o
 -10   8  12      674.04      590.84     59.92 o
  -8   8  12     5369.51     5413.99    171.58 o
  -6   8  12     2578.25     2615.18    126.88 o
  -4   8  12     1436.48     1459.69    162.12 o
  -2   8  12     7930.76     8854.25    274.86 o
   0   8  12    10691.61    11122.23    304.17 o
   2   8  12     2378.69     2397.09    289.01 o
   4   8  12     8582.98     9206.14    923.41 o
   6   8  12     1413.18     1460.22     86.50 o
   8   8  12      204.85      194.04     86.35 o
  10   8  12       66.74      132.05     37.13 o
  12   8  12      135.37      222.04     56.39 o
 -21   9  12       24.49       95.30     62.64 o
 -19   9  12      233.14      183.58     54.76 o
 -17   9  12        6.74       28.20     70.49 o
 -15   9  12      122.99       59.48     27.20 o
 -13   9  12      381.13      235.45     29.91 o
 -11   9  12       77.21       57.16     29.54 o
  -9   9  12     2640.71     3103.33    152.52 o
  -7   9  12      123.21      125.53     41.49 o
  -5   9  12      624.01      802.03     76.13 o
  -3   9  12        1.22       21.15     38.77 o
  -1   9  12     4801.21     5193.60    438.79 o
   1   9  12     6301.52     7052.74    302.55 o
   3   9  12      705.09      602.48     86.35 o
   5   9  12      921.53      753.35    130.40 o
   7   9  12      543.31      550.98     78.47 o
   9   9  12      743.52      701.96     62.53 o
  11   9  12        5.30      102.21     59.92 o
 -20  10  12      238.64      162.12     47.50 o
 -18  10  12      282.92      109.26    105.73 o
 -16  10  12      380.44      481.03     75.78 o
 -14  10  12        5.69      113.13     57.09 o
 -12  10  12      111.53       96.54     39.08 o
 -10  10  12     2560.41     2691.75    206.18 o
  -8  10  12      238.15      228.11     49.10 o
  -6  10  12     2517.41     2522.96    143.52 o
  -4  10  12       20.40       36.33     32.11 o
  -2  10  12      333.16      350.58     58.21 o
   0  10  12     1211.57      918.77     85.53 o
   2  10  12       85.36      -45.71     96.92 o
   4  10  12       76.78       98.18     52.87 o
   6  10  12      126.48      105.34     81.06 o
   8  10  12        6.28       -7.05     56.39 o
  10  10  12      411.68      303.10     59.92 o
  12  10  12       25.03       77.54     49.34 o
 -19  11  12        5.99      -17.62     84.59 o
 -17  11  12      244.35       95.16     91.64 o
 -15  11  12      169.51      178.59    133.93 o
 -13  11  12     1031.53     1142.18     98.94 o
 -11  11  12       78.54       77.71     59.92 o
  -9  11  12        0.03      -10.19     43.68 o
  -7  11  12       63.21       46.52     46.92 o
  -5  11  12      156.01      192.29     53.54 o
  -3  11  12       42.30       68.89     41.06 o
  -1  11  12      437.77      398.72     60.72 o
   1  11  12        4.48       44.21     66.96 o
   3  11  12       55.53       38.17     48.89 o
   5  11  12      723.74      685.44     85.30 o
   7  11  12        6.05       80.53     41.06 o
   9  11  12      115.16      146.26     54.76 o
  11  11  12       33.96       31.72     49.34 o
 -18  12  12       36.59      158.60    102.21 o
 -16  12  12        9.14       88.11     63.44 o
 -14  12  12      154.85      164.63     82.82 o
 -12  12  12      111.15      113.61     95.16 o
 -10  12  12        0.04      -15.76     42.15 o
  -8  12  12      760.59      820.43    107.50 o
  -6  12  12      486.28      469.57     78.24 o
  -4  12  12        2.42      -18.89     61.68 o
  -2  12  12      658.30      656.91     91.30 o
   0  12  12     2024.00     2194.10    324.25 o
   2  12  12        7.67      190.42    234.38 o
   4  12  12      104.29      123.86     46.21 o
   6  12  12      599.47      577.87     75.98 o
   8  12  12       11.48      125.27     70.99 o
  10  12  12      258.35      415.89     88.11 o
 -17  13  12      126.61      225.56    102.21 o
 -15  13  12       70.29       10.42    123.36 o
 -13  13  12     1369.16     1750.18    132.08 o
 -11  13  12      869.95      922.60    234.38 o
  -9  13  12      418.64      283.38     91.64 o
  -7  13  12      412.45      339.73     78.70 o
  -5  13  12      263.30      207.96     59.95 o
  -3  13  12       22.97        3.88     77.54 o
  -1  13  12      519.16      402.97    109.26 o
   1  13  12       28.99       56.39     51.63 o
   3  13  12      194.53      240.97     67.15 o
   5  13  12      238.04      220.28     59.81 o
   7  13  12       12.58       91.17     58.46 o
   9  13  12        0.71       -7.05     77.54 o
 -16  14  12      189.48      176.22    112.78 o
 -14  14  12       12.94       37.67     38.95 o
 -12  14  12       99.13       67.67     93.40 o
 -10  14  12      410.40      451.20     77.06 o
  -8  14  12      262.21      196.35    214.99 o
  -6  14  12      306.83      330.44     70.49 o
  -4  14  12      685.65      834.07    102.21 o
  -2  14  12      379.00      349.36     98.68 o
   0  14  12      394.08      496.92     87.12 o
   2  14  12        3.11       45.97     57.58 o
   4  14  12      571.51      731.82    103.25 o
   6  14  12      328.40      217.57     55.70 o
   8  14  12        4.84       70.49    123.36 o
 -15  15  12       34.72      148.03    102.21 o
 -13  15  12        0.25       10.57     56.39 o
 -11  15  12        8.06      -60.11     60.11 o
  -9  15  12      501.07      651.36     86.04 o
  -7  15  12     2203.07     2812.30    225.57 o
  -5  15  12        6.27       32.01     75.78 o
  -3  15  12      589.74      742.87    142.74 o
  -1  15  12      894.45      898.87    100.36 o
   1  15  12      143.68      138.33     58.42 o
   3  15  12      114.29      107.32    118.07 o
   5  15  12      472.43      657.47     85.74 o
   7  15  12      219.96      123.36     88.11 o
 -12  16  12      272.26      270.77     78.42 o
 -10  16  12      176.06      179.15     66.01 o
  -8  16  12       15.41       27.69     43.56 o
  -6  16  12      365.72      376.35     82.99 o
  -4  16  12      154.07      260.81     98.68 o
  -2  16  12      234.22      211.49    130.40 o
   0  16  12      203.03      204.30    105.73 o
   2  16  12      191.36      194.51    149.79 o
   4  16  12       42.80       66.52     59.19 o
 -11  17  12       73.19       44.22     48.96 o
  -9  17  12       16.42      -55.04     55.04 o
  -7  17  12        4.93       79.87     72.25 o
  -5  17  12      216.75      520.27    132.17 o
  -3  17  12      331.58      316.72    174.46 o
  -1  17  12      230.86      362.07     89.87 o
   1  17  12       98.76      165.09     69.43 o
   3  17  12      199.71      115.19     54.66 o
  -6  18  12       77.79      173.71     68.32 o
  -4  18  12       11.97      -16.38    116.31 o
  -2  18  12      500.48      492.76    100.38 o
 -23   1  13       16.59      -17.62     77.54 o
 -21   1  13      111.38      158.60     77.54 o
 -19   1  13       82.30       81.06     42.29 o
 -17   1  13       50.60       27.26     18.57 o
 -15   1  13      323.63      318.43     26.08 o
 -13   1  13      901.55      923.72     66.96 o
 -11   1  13      208.21      224.24     22.07 o
  -9   1  13      154.97      207.02     52.87 o
  -7   1  13      152.22      151.21     26.08 o
  -5   1  13     5892.61     6190.22    229.09 o
  -3   1  13     4393.37     4871.16    126.81 o
  -1   1  13     3034.35     3310.07     81.49 o
   1   1  13      751.10      737.67     91.64 o
   3   1  13      254.44      334.86     32.40 o
   5   1  13      742.42      641.64     61.68 o
   7   1  13      202.77      140.71     22.43 o
   9   1  13      154.87      109.15     25.38 o
  11   1  13      889.76      923.84     67.74 o
  13   1  13       24.00      137.45     74.01 o
 -22   2  13        5.81       81.06     77.54 o
 -20   2  13      390.79      307.56     60.72 o
 -18   2  13      825.14      730.21    170.94 o
 -16   2  13     3683.52     3919.47    206.18 o
 -14   2  13       47.01       76.75     20.81 o
 -12   2  13     2228.77     2019.15     67.14 o
 -10   2  13      442.40      433.51     27.65 o
  -8   2  13      468.61      433.57     42.29 o
  -6   2  13        0.40        7.32     14.94 o
  -4   2  13     6138.48     6042.52    124.53 o
  -2   2  13     1031.41     1222.25     84.59 o
   0   2  13       24.32       33.64     12.24 o
   2   2  13      143.28      122.30     37.01 o
   4   2  13      769.90      660.14    119.83 o
   6   2  13     3508.52     3726.18    176.22 o
   8   2  13      225.58      146.79     63.44 o
  10   2  13      474.32      561.66     61.62 o
  12   2  13      595.02      511.05     84.59 o
  14   2  13      315.52      387.69    123.36 o
 -23   3  13        5.86      243.19    137.45 o
 -21   3  13      176.54      193.84     95.16 o
 -19   3  13       64.54       50.69     34.97 o
 -17   3  13      292.04      207.67     59.92 o
 -15   3  13      479.72      358.29     59.92 o
 -13   3  13      145.40      135.10     51.10 o
 -11   3  13     3616.04     3855.20     84.78 o
  -9   3  13      170.00      168.56     17.60 o
  -7   3  13     6835.71     7145.65    301.34 o
  -5   3  13     1607.85     1564.71     81.06 o
  -3   3  13     3309.63     3318.23     69.82 o
  -1   3  13     1362.34     1258.45     42.15 o
   1   3  13     1397.31     1195.24     68.73 o
   3   3  13      548.98      494.34     58.15 o
   5   3  13      137.47       80.74     22.36 o
   7   3  13     4485.67     5027.61    280.19 o
   9   3  13     1561.67     1652.13     93.05 o
  11   3  13        0.07       57.75     52.87 o
  13   3  13      132.09      137.45     84.59 o
 -22   4  13        4.59      -59.92     59.92 o
 -20   4  13      327.55      244.13     50.75 o
 -18   4  13       75.30       86.35     59.92 o
 -16   4  13      261.98      352.41     39.64 o
 -14   4  13     1811.81     1852.83    118.07 o
 -12   4  13      691.51      716.47     35.76 o
 -10   4  13      971.53      989.07     58.15 o
  -8   4  13     1190.66     1027.13     45.82 o
  -6   4  13    11951.30    13379.18    298.94 o
  -4   4  13     4393.68     4325.41    127.03 o
  -2   4  13      286.93      260.72     37.01 o
   0   4  13     3684.80     3693.43     81.60 o
   2   4  13      358.37      288.86     24.01 o
   4   4  13     1321.08     1261.12    125.12 o
   6   4  13      329.31      367.82     77.54 o
   8   4  13       68.58      113.15     42.29 o
  10   4  13      371.78      303.41     86.35 o
  12   4  13      287.92      380.64     81.06 o
  14   4  13        2.93        3.52     91.64 o
 -23   5  13      219.32      243.19    102.21 o
 -21   5  13      137.69       38.77     52.87 o
 -19   5  13       20.70        1.17     34.68 o
 -17   5  13     1252.90     1377.04     55.87 o
 -15   5  13     3662.25     4117.03    112.62 o
 -13   5  13     1281.73     1249.03     60.72 o
 -11   5  13       10.56        1.76     15.40 o
  -9   5  13      273.47      174.21     35.24 o
  -7   5  13      682.75      627.31     44.65 o
  -5   5  13     1418.08     1396.27    130.40 o
  -3   5  13     2617.00     2303.35     87.12 o
  -1   5  13     3237.02     3174.17     88.56 o
   1   5  13     1348.90     1290.84     52.17 o
   3   5  13      380.42      306.68    128.64 o
   5   5  13        6.83        0.83     18.56 o
   7   5  13      238.92      158.04     59.92 o
   9   5  13     2299.10     2264.56    223.80 o
  11   5  13       82.71       81.06     49.34 o
  13   5  13      843.09      750.71     95.16 o
 -22   6  13        5.31       31.72     59.92 o
 -20   6  13      469.95      448.12     83.24 o
 -18   6  13      491.62      536.44     58.85 o
 -16   6  13      330.32      345.02     35.76 o
 -14   6  13        1.75       44.06     22.43 o
 -12   6  13        9.31       18.16     16.06 o
 -10   6  13      938.63      842.39     95.16 o
  -8   6  13       32.19       14.80     17.60 o
  -6   6  13     1737.61     1683.13     73.23 o
  -4   6  13     2362.36     2027.00    170.94 o
  -2   6  13      227.53      197.06     58.15 o
   0   6  13     3409.16     3692.00    188.56 o
   2   6  13     4637.01     4555.65    134.22 o
   4   6  13       67.40        0.00     38.77 o
   6   6  13     2120.00     1846.60     82.27 o
   8   6  13     1298.48     1254.35     84.59 o
  10   6  13        0.49       54.30     25.99 o
  12   6  13       47.69      -42.29     52.87 o
 -21   7  13       33.60       42.29    137.45 o
 -19   7  13       81.63       93.40     72.25 o
 -17   7  13       36.29       57.03     29.70 o
 -15   7  13       31.86        3.05     18.57 o
 -13   7  13     1430.46     1314.57     59.66 o
 -11   7  13      100.07      140.36     27.08 o
  -9   7  13      497.30      355.11    125.12 o
  -7   7  13      258.02      141.89     31.95 o
  -5   7  13       13.21       41.56     29.60 o
  -3   7  13      449.61      557.00     56.01 o
  -1   7  13      309.73      233.60     43.02 o
   1   7  13     2650.44     2386.85     85.42 o
   3   7  13       60.43      107.90     49.34 o
   5   7  13     3675.42     3864.91    130.40 o
   7   7  13       61.69       42.41     31.82 o
   9   7  13      455.54      387.63    112.78 o
  11   7  13      288.31      267.86     63.44 o
  13   7  13        5.13       35.24     52.87 o
 -20   8  13       66.81      108.72     77.54 o
 -18   8  13       15.52       17.51     33.97 o
 -16   8  13      196.46      160.50     62.53 o
 -14   8  13        5.31       32.83     49.34 o
 -12   8  13      715.13      687.83     52.87 o
 -10   8  13     1183.98     1065.30    118.07 o
  -8   8  13       48.73       43.23     38.77 o
  -6   8  13      531.60      572.03     62.30 o
  -4   8  13      757.63      793.83    158.60 o
  -2   8  13      453.36      288.60     86.35 o
   0   8  13        1.92       23.56     35.24 o
   2   8  13      782.17      859.19    156.84 o
   4   8  13     1566.43     1466.63    113.21 o
   6   8  13        3.66       49.19     31.72 o
   8   8  13       61.87       46.32     34.62 o
  10   8  13        0.07       35.24     42.29 o
  12   8  13       66.63      -14.10     52.87 o
 -21   9  13       16.67      -45.99     86.35 o
 -19   9  13       92.35       -0.98    102.21 o
 -17   9  13      831.79      654.81    119.83 o
 -15   9  13      782.64      710.93     77.39 o
 -13   9  13        3.05       23.95     81.06 o
 -11   9  13      627.35      735.65     61.62 o
  -9   9  13      142.34      253.73     74.01 o
  -7   9  13      673.07      463.73    123.36 o
  -5   9  13     1964.67     1781.42    126.93 o
  -3   9  13     1788.39     1766.27    202.66 o
  -1   9  13     1754.58     1677.19    112.88 o
   1   9  13      786.35      672.76     75.25 o
   3   9  13        0.11       12.21     34.62 o
   5   9  13      281.40      335.51     68.41 o
   7   9  13       44.82      -29.60     29.60 o
   9   9  13      590.51      538.86     64.52 o
  11   9  13      117.56      200.89     66.96 o
 -20  10  13       10.45       -8.77     47.41 o
 -18  10  13       10.92       17.62     88.11 o
 -16  10  13       50.35       18.97    102.21 o
 -14  10  13      327.84      310.40     96.92 o
 -12  10  13        7.10       35.52     29.89 o
 -10  10  13      104.38       23.93     44.28 o
  -8  10  13      314.24      233.94     49.66 o
  -6  10  13      367.38      319.45     89.87 o
  -4  10  13       22.27       80.52     46.29 o
  -2  10  13      242.01      250.24    119.83 o
   0  10  13     5924.55     7199.32    306.98 o
   2  10  13       87.31       70.38     39.72 o
   4  10  13     1468.69     1441.24    139.22 o
   6  10  13      580.61      691.20     87.82 o
   8  10  13      509.62      467.87     54.66 o
  10  10  13        5.84      -49.34     56.39 o
 -19  11  13      163.77      105.73    116.31 o
 -17  11  13       44.65      162.12     88.11 o
 -15  11  13      833.97      902.78     98.17 o
 -13  11  13      297.90      229.21     69.76 o
 -11  11  13      608.85      749.91    248.47 o
  -9  11  13     1232.25     1190.07    422.93 o
  -7  11  13     1290.81     1644.99    117.65 o
  -5  11  13     1738.06     1754.64    131.04 o
  -3  11  13        2.01       89.06    137.45 o
  -1  11  13     2323.02     2471.72    285.48 o
   1  11  13     1208.50     1229.03    104.84 o
   3  11  13      106.87       46.15     48.03 o
   5  11  13       46.50       -7.75     49.10 o
   7  11  13       18.83       77.00     56.67 o
   9  11  13      145.20       91.64     49.34 o
 -18  12  13      409.14      327.77    102.21 o
 -16  12  13      558.16      634.40    172.70 o
 -14  12  13      771.64     1004.47     95.92 o
 -12  12  13       27.66       65.09     50.11 o
 -10  12  13       25.90       99.32     47.41 o
  -8  12  13      301.06      261.71     65.65 o
  -6  12  13       52.48        0.91     26.63 o
  -4  12  13      208.73       83.41     70.49 o
  -2  12  13     1455.71     1545.78    190.32 o
   0  12  13       41.16      160.48     59.92 o
   2  12  13       77.26      115.30     50.75 o
   4  12  13      290.56      295.45     89.87 o
   6  12  13       37.52       34.43    102.21 o
   8  12  13        3.90      -18.24     44.06 o
 -17  13  13       75.33       24.67     88.11 o
 -15  13  13       92.02      113.82     63.51 o
 -13  13  13      120.44       51.36    109.26 o
 -11  13  13       10.47       37.71     59.92 o
  -9  13  13        2.03       53.26     98.68 o
  -7  13  13     2140.75     2135.18    193.84 o
  -5  13  13       58.30       62.92     47.50 o
  -3  13  13      194.06      174.95     82.82 o
  -1  13  13     1249.31     1483.42    125.28 o
   1  13  13     3516.02     4026.72    303.10 o
   3  13  13      865.75      870.15     91.30 o
   5  13  13      777.01      752.16    103.28 o
   7  13  13      431.16      459.80     88.11 o
 -16  14  13      237.97      278.43    105.73 o
 -14  14  13        0.05       70.80     65.20 o
 -12  14  13      429.81      445.31     85.53 o
 -10  14  13      141.07       81.26     63.23 o
  -8  14  13      165.86      288.26     86.35 o
  -6  14  13        8.36      125.55    140.98 o
  -4  14  13      375.03      354.74    116.31 o
  -2  14  13       28.43      181.22     71.70 o
   0  14  13      193.05      124.22     49.96 o
   2  14  13      493.85      371.59     82.79 o
   4  14  13       74.83      214.99     62.64 o
   6  14  13       13.90      164.29     98.68 o
 -15  15  13      113.11      -24.67     98.68 o
 -13  15  13        1.19      -14.50     54.18 o
 -11  15  13      543.72      525.62     84.59 o
  -9  15  13      188.57      122.25     58.42 o
  -7  15  13        2.38       28.52     53.19 o
  -5  15  13       45.02       12.87     51.48 o
  -3  15  13        2.24       58.29     89.87 o
  -1  15  13        0.16       39.85     48.17 o
   1  15  13      217.09      233.13     75.25 o
   3  15  13       46.68       24.32     43.44 o
   5  15  13       25.11       30.91     43.56 o
 -12  16  13      353.14      343.48     87.12 o
 -10  16  13      139.53      244.93     96.92 o
  -8  16  13      147.11       74.83    140.98 o
  -6  16  13       89.80       64.51     96.92 o
  -4  16  13       92.17       83.04     58.42 o
  -2  16  13       57.57      145.08     53.54 o
   0  16  13        9.02      108.57     54.76 o
   2  16  13      141.28       95.57     63.51 o
   4  16  13       47.30        1.76     34.89 o
  -9  17  13      147.22      285.28    241.43 o
  -7  17  13       35.89      223.88     83.24 o
  -5  17  13      195.90      245.54    119.83 o
  -3  17  13      386.57      382.46     80.05 o
  -1  17  13      108.90       77.45     50.68 o
   1  17  13      154.82      312.27     85.53 o
 -22   0  14      203.24      179.75    102.21 o
 -20   0  14      426.39      398.26     59.92 o
 -18   0  14      721.72      687.27     56.39 o
 -16   0  14     3825.57     3676.00    126.88 o
 -14   0  14    11026.10    13318.91    341.87 o
 -12   0  14     1087.23      990.37     56.39 o
 -10   0  14     9153.12    10298.45    334.82 o
  -8   0  14     2418.37     2266.22    133.93 o
  -6   0  14     5489.82     5145.70    190.32 o
  -4   0  14      704.74      599.16     63.44 o
  -2   0  14     1527.80     1564.86     95.16 o
   0   0  14     8690.63     8754.74    296.05 o
   2   0  14     5491.69     5945.75    225.56 o
   4   0  14      521.97      359.49     38.77 o
   6   0  14     2438.25     2696.21    109.26 o
   8   0  14      854.48      969.22     81.06 o
  10   0  14      145.57      176.22     56.39 o
  12   0  14       10.57       -7.05     84.59 o
 -23   1  14      173.27      433.51    123.36 o
 -21   1  14       32.09      119.83     70.49 o
 -19   1  14      213.41      160.18     43.80 o
 -17   1  14        0.31      -10.57     19.94 o
 -15   1  14      810.57      799.83     45.33 o
 -13   1  14     3434.54     3657.28    109.26 o
 -11   1  14      218.57      224.58     33.48 o
  -9   1  14     4442.45     4303.56     99.09 o
  -7   1  14     3756.94     3986.99    125.84 o
  -5   1  14       69.91       55.22     21.15 o
  -3   1  14      297.92      324.15     42.29 o
  -1   1  14     1652.53     1505.34     72.14 o
   1   1  14     2362.04     2332.55     69.76 o
   3   1  14     2428.55     2465.70     79.45 o
   5   1  14      146.92       51.00     21.07 o
   7   1  14     1551.37     1404.85     68.32 o
   9   1  14      175.31      196.98     82.82 o
  11   1  14      134.07      135.50     88.11 o
  13   1  14       30.26      169.17     98.68 o
 -22   2  14        0.82      -49.34     81.06 o
 -20   2  14       44.02       97.17     50.75 o
 -18   2  14      982.48     1070.44     67.10 o
 -16   2  14      122.34       61.93     25.38 o
 -14   2  14      803.76      616.22     58.15 o
 -12   2  14     1792.82     1845.78     63.23 o
 -10   2  14       20.94       39.14     12.61 o
  -8   2  14      603.62      525.27     35.24 o
  -6   2  14     1358.65     1581.50    223.80 o
  -4   2  14     3208.85     3096.26     84.59 o
  -2   2  14      566.90      607.49     23.15 o
   0   2  14      873.91      750.44     61.68 o
   2   2  14       88.29      123.71     42.29 o
   4   2  14       47.87       29.08     18.13 o
   6   2  14      159.96      141.39     29.89 o
   8   2  14     1990.32     1812.27     81.96 o
  10   2  14      956.42      979.63     85.33 o
  12   2  14      106.62       52.87     59.92 o
 -23   3  14      108.75      165.65     81.06 o
 -21   3  14        1.52      -17.62     45.82 o
 -19   3  14       72.20      111.02     36.40 o
 -17   3  14       81.37      150.09     28.58 o
 -15   3  14     1061.69      864.07     45.65 o
 -13   3  14      521.11      532.19     36.40 o
 -11   3  14      193.79      181.42     40.53 o
  -9   3  14     1234.40     1288.95     62.15 o
  -7   3  14     1538.19     1453.71     66.01 o
  -5   3  14     2539.11     2285.07    102.21 o
  -3   3  14      646.27      767.51     25.99 o
  -1   3  14     2053.67     2035.50    202.66 o
   1   3  14      223.48      301.02     56.39 o
   3   3  14      195.39      210.82     29.96 o
   5   3  14      683.14      547.57     86.35 o
   7   3  14     1177.58     1115.12     64.78 o
   9   3  14      254.93      217.06     45.65 o
  11   3  14      159.13      158.60     52.87 o
  13   3  14      119.42      440.56    151.55 o
 -22   4  14       56.28      190.32    116.31 o
 -20   4  14      198.98      135.27     68.73 o
 -18   4  14       38.83       55.04     29.89 o
 -16   4  14        0.18      -12.34     26.43 o
 -14   4  14      175.13      182.33     91.64 o
 -12   4  14      214.55      175.24     18.56 o
 -10   4  14      444.29      411.70     28.68 o
  -8   4  14     1340.48     1178.25     44.06 o
  -6   4  14     1668.38     1677.16     74.01 o
  -4   4  14     2548.03     2439.85    100.45 o
  -2   4  14      297.84      235.63     35.24 o
   0   4  14       10.46        3.99     13.25 o
   2   4  14        8.14       -3.52     21.15 o
   4   4  14     1289.61     1245.37     52.36 o
   6   4  14      484.73      474.15    103.97 o
   8   4  14     1728.33     1941.92    156.84 o
  10   4  14      286.93      378.17     66.96 o
  12   4  14      145.12      303.10     66.96 o
 -21   5  14      154.75       46.84     54.63 o
 -19   5  14       19.16       -5.72     72.25 o
 -17   5  14      155.51      120.89     27.24 o
 -15   5  14     1598.08     1543.86     64.37 o
 -13   5  14      324.18      334.67     33.83 o
 -11   5  14       11.62       13.39     12.34 o
  -9   5  14      339.32      253.47     27.94 o
  -7   5  14        0.06       24.67     22.91 o
  -5   5  14     3604.69     4055.95    130.39 o
  -3   5  14       15.53      -10.25     35.24 o
  -1   5  14      218.68      154.62     35.24 o
   1   5  14      715.47      674.30     38.40 o
   3   5  14     1287.78     1263.91     51.76 o
   5   5  14     1004.44      814.95     45.99 o
   7   5  14        3.69      -24.67     42.29 o
   9   5  14     2449.33     2903.19    141.97 o
  11   5  14       34.08      -24.67     49.34 o
  13   5  14      221.71      514.57    137.45 o
 -22   6  14       78.35       28.20     45.82 o
 -20   6  14       11.28       22.27     40.01 o
 -18   6  14       96.27      191.22     84.59 o
 -16   6  14      446.98      408.56     70.49 o
 -14   6  14      407.32      407.56    162.12 o
 -12   6  14      541.99      376.40     37.01 o
 -10   6  14        0.35        0.00     21.15 o
  -8   6  14       16.27       11.36     11.01 o
  -6   6  14       61.94      105.01     46.29 o
  -4   6  14      989.74      900.28    100.45 o
  -2   6  14      976.58      879.28     65.10 o
   0   6  14       69.69      117.57     49.34 o
   2   6  14     1629.58     1660.72     65.07 o
   4   6  14        9.76       43.28     22.99 o
   6   6  14       71.89      136.66     79.30 o
   8   6  14      283.20      194.78     41.28 o
  10   6  14      195.05      121.90     82.82 o
  12   6  14      297.89      461.70     88.11 o
 -21   7  14       41.90       17.83     41.49 o
 -19   7  14      104.51      225.17     58.46 o
 -17   7  14      415.14      513.13     62.97 o
 -15   7  14     1566.99     1382.38     68.23 o
 -13   7  14      903.47      849.07     84.59 o
 -11   7  14      581.10      503.15     38.95 o
  -9   7  14     1836.39     1795.92    111.02 o
  -7   7  14     2775.86     2990.90    241.42 o
  -5   7  14      447.57      461.21    114.54 o
  -3   7  14     1695.98     1380.25    114.27 o
  -1   7  14       12.69      157.37     63.44 o
   1   7  14      155.62      176.42     82.82 o
   3   7  14      501.39      407.01     49.37 o
   5   7  14       90.57       50.66     49.34 o
   7   7  14       10.66       18.00     68.73 o
   9   7  14      725.89      592.17     63.23 o
  11   7  14      663.67      630.88     74.01 o
 -20   8  14      164.98      351.55     79.77 o
 -18   8  14      286.03      394.75    144.50 o
 -16   8  14       19.44      166.82    170.94 o
 -14   8  14       21.99       27.19     42.29 o
 -12   8  14      186.41      158.37    100.45 o
 -10   8  14       70.92       80.71     29.16 o
  -8   8  14     1827.80     1616.96    121.09 o
  -6   8  14     2478.04     2636.50    143.87 o
  -4   8  14      985.83     1124.63    211.47 o
  -2   8  14     1169.12      992.83     89.71 o
   0   8  14       85.15       49.06     25.51 o
   2   8  14     3248.56     3333.63    139.22 o
   4   8  14     1007.70     1033.42     97.29 o
   6   8  14      340.67      549.36     59.77 o
   8   8  14      791.34      820.26     72.25 o
  10   8  14      436.94      465.23     74.01 o
 -19   9  14      119.78      155.68     56.64 o
 -17   9  14      458.02      391.11     71.76 o
 -15   9  14      515.77      464.54    132.17 o
 -13   9  14        7.19       22.32     31.52 o
 -11   9  14      194.58      226.47     43.44 o
  -9   9  14     1777.13     1832.72    127.02 o
  -7   9  14     4507.84     4931.34    207.19 o
  -5   9  14      312.38      314.88     59.92 o
  -3   9  14        0.04       11.11     39.72 o
  -1   9  14      618.32      689.96    135.69 o
   1   9  14     1292.40     1365.58    197.37 o
   3   9  14      183.70      356.78     82.99 o
   5   9  14      837.91     1013.73    236.14 o
   7   9  14       91.92       61.97     28.68 o
   9   9  14      316.94      214.99     74.01 o
  11   9  14      104.18       95.16     56.39 o
 -20  10  14       56.89      138.74    176.22 o
 -18  10  14      170.72      165.65     91.64 o
 -16  10  14        5.43       77.69     54.07 o
 -14  10  14       21.04      126.96     53.19 o
 -12  10  14      704.88      673.20     64.52 o
 -10  10  14      823.24      816.79    153.31 o
  -8  10  14       73.18       39.49     51.10 o
  -6  10  14      691.82      524.43    209.70 o
  -4  10  14        5.06        0.00     30.81 o
  -2  10  14      198.91      142.74     57.32 o
   0  10  14      432.97      316.88     64.33 o
   2  10  14      115.75      155.08     52.34 o
   4  10  14      268.75      494.09    186.80 o
   6  10  14      210.53      232.64     61.68 o
   8  10  14      138.35      129.64    123.36 o
  10  10  14       14.06       24.67     56.39 o
 -19  11  14      219.05      211.47     98.68 o
 -17  11  14       34.58       95.16     84.59 o
 -15  11  14      235.94      334.38     96.92 o
 -13  11  14      470.44      463.01    220.28 o
 -11  11  14       97.84       80.71     61.71 o
  -9  11  14     1467.96     1452.98    124.95 o
  -7  11  14       10.61        7.46     70.49 o
  -5  11  14      222.52      391.05     69.25 o
  -3  11  14      517.19      469.50     81.06 o
  -1  11  14     2858.88     3028.30    417.65 o
   1  11  14     1112.65      982.26    137.45 o
   3  11  14      547.98      419.94     69.25 o
   5  11  14      503.98      491.05    121.59 o
   7  11  14      160.09      114.50     51.48 o
   9  11  14       22.14      -24.67     56.39 o
 -18  12  14      110.85       95.16     98.68 o
 -16  12  14       51.17      102.21     88.11 o
 -14  12  14        0.11       57.29     65.82 o
 -12  12  14        0.01       30.68     72.37 o
 -10  12  14       58.81       61.82     59.19 o
  -8  12  14       16.78       61.55     48.89 o
  -6  12  14       13.93      121.34     59.21 o
  -4  12  14      829.08      719.61    118.07 o
  -2  12  14      986.41      788.29     91.81 o
   0  12  14        0.24       38.96     45.82 o
   2  12  14      359.12      200.43     65.17 o
   4  12  14        5.23       38.58     47.58 o
   6  12  14      140.43      158.75     59.19 o
   8  12  14      603.03      659.07     88.11 o
 -17  13  14       48.73       56.39    109.26 o
 -15  13  14       71.20      236.08     72.25 o
 -13  13  14       84.24      189.60     61.02 o
 -11  13  14      570.29      437.42     75.23 o
  -9  13  14      197.84      133.29     48.96 o
  -7  13  14        8.93        7.91     49.96 o
  -5  13  14      100.10      239.62    153.31 o
  -3  13  14        0.95       76.53     81.06 o
  -1  13  14       10.50       57.15     70.49 o
   1  13  14      313.92      314.04     75.98 o
   3  13  14      180.27      103.51     46.57 o
   5  13  14       16.29       31.72     65.20 o
   7  13  14       48.93       64.72     67.69 o
 -16  14  14       44.35      -10.57     88.11 o
 -14  14  14      481.51      325.13    125.12 o
 -12  14  14       26.55      -57.54    128.64 o
 -10  14  14        0.36       13.96     51.02 o
  -8  14  14      619.77      995.05    116.31 o
  -6  14  14       31.37       50.66     54.40 o
  -4  14  14        0.49       33.33     71.98 o
  -2  14  14      196.51      170.53     70.49 o
   0  14  14       16.71      -22.91     57.32 o
   2  14  14      191.43       81.93    190.32 o
   4  14  14        1.72      118.07     96.92 o
   6  14  14       81.49        0.25    153.31 o
 -13  15  14        3.28       77.54     49.84 o
 -11  15  14      373.34      272.83     84.62 o
  -9  15  14       22.09       48.84     88.11 o
  -7  15  14     1128.34     1418.45    141.46 o
  -5  15  14      568.54      566.02     99.31 o
  -3  15  14        0.05        5.61     65.20 o
  -1  15  14      150.36      142.58     61.20 o
   1  15  14     1015.41     1465.30    262.57 o
   3  15  14      336.35      489.01    146.26 o
 -12  16  14      103.94      111.13     73.01 o
 -10  16  14      525.64      524.37     95.34 o
  -8  16  14      517.61      675.35    125.12 o
  -6  16  14       44.28       91.99    123.36 o
  -4  16  14        3.42       13.66    107.50 o
  -2  16  14        8.89      -26.69     65.10 o
   0  16  14       68.58       65.37     54.63 o
   2  16  14       16.78       85.05     67.53 o
  -9  17  14      385.44      494.75    229.09 o
  -7  17  14       83.32      164.14     67.67 o
  -5  17  14      270.03      256.86    165.65 o
  -3  17  14       20.71       12.14     67.15 o
  -1  17  14      124.92      323.00    101.81 o
 -23   1  15       87.60      246.71     81.06 o
 -21   1  15        9.03      133.93     74.01 o
 -19   1  15      149.54      189.08     47.59 o
 -17   1  15      126.77      140.78     74.01 o
 -15   1  15       52.16        3.34     29.96 o
 -13   1  15      373.75      300.73     29.33 o
 -11   1  15       18.46       -9.57     13.09 o
  -9   1  15      159.93      130.18     47.58 o
  -7   1  15      273.57      314.85     61.68 o
  -5   1  15       83.42       29.96     47.58 o
  -3   1  15     4341.02     4196.16    130.82 o
  -1   1  15      163.38      187.83     29.60 o
   1   1  15       68.78       73.09     37.01 o
   3   1  15       78.54       99.71     29.89 o
   5   1  15      453.09      493.55     52.79 o
   7   1  15      201.22      141.32     42.62 o
   9   1  15      134.24      155.98     61.68 o
  11   1  15       67.67      178.26     58.03 o
  13   1  15       56.52       21.15     91.64 o
 -22   2  15        9.49      -14.10     95.16 o
 -20   2  15      238.74      192.25     74.01 o
 -18   2  15       24.50       37.85     33.48 o
 -16   2  15      351.66      293.13     36.40 o
 -14   2  15     4739.33     4935.35    140.00 o
 -12   2  15     6078.97     6540.15    150.43 o
 -10   2  15       54.90       88.11     58.15 o
  -8   2  15      300.59      236.69     34.62 o
  -6   2  15      563.22      535.72     47.15 o
  -4   2  15      876.99      928.96     59.66 o
  -2   2  15      870.50      771.86    100.45 o
   0   2  15      540.00      451.11     29.54 o
   2   2  15      112.57       69.21     22.36 o
   4   2  15       16.78        8.33     37.01 o
   6   2  15      867.02      870.53    149.79 o
   8   2  15       56.73      158.61     59.92 o
  10   2  15       59.26       27.83     40.53 o
  12   2  15        0.16      -98.68     98.68 o
 -23   3  15      642.00      785.95    119.83 o
 -21   3  15      158.36      158.60     77.54 o
 -19   3  15      441.27      426.84     57.36 o
 -17   3  15       72.12      109.87     91.64 o
 -15   3  15     1790.23     1755.14    266.10 o
 -13   3  15        1.51       18.33     77.54 o
 -11   3  15      139.13       69.60     52.87 o
  -9   3  15     1054.62      969.96     75.78 o
  -7   3  15      182.72      175.54     38.77 o
  -5   3  15     8067.85     8351.88    262.57 o
  -3   3  15      168.72      166.12     22.91 o
  -1   3  15       85.96      102.57     16.91 o
   1   3  15      855.48      835.30    107.50 o
   3   3  15     1702.87     1719.01    111.02 o
   5   3  15     5304.77     5809.58    159.38 o
   7   3  15      397.40      446.23    103.97 o
   9   3  15      141.90      229.26     46.57 o
  11   3  15       52.33      109.26     56.39 o
 -22   4  15      554.75      690.79    137.45 o
 -20   4  15      326.53      475.64     73.56 o
 -18   4  15       31.38       74.41     70.49 o
 -16   4  15        7.01       10.39     29.96 o
 -14   4  15     3646.25     4516.11    134.30 o
 -12   4  15      265.92      185.26     24.01 o
 -10   4  15       28.56       50.70     13.09 o
  -8   4  15      568.18      495.50     79.30 o
  -6   4  15     4639.29     4513.66    106.93 o
  -4   4  15     1261.02     1430.73     88.11 o
  -2   4  15      762.13      825.55     39.44 o
   0   4  15     1258.83     1406.27     55.89 o
   2   4  15     7802.01     8906.87    343.63 o
   4   4  15      799.88      829.49     98.68 o
   6   4  15       21.78       -4.63     59.92 o
   8   4  15     1112.86     1449.96    227.33 o
  10   4  15      200.76      123.44     50.15 o
  12   4  15        3.96      -14.10     49.34 o
 -21   5  15       19.87       15.51     46.92 o
 -19   5  15       31.87       98.68     43.80 o
 -17   5  15      500.90      488.46     53.26 o
 -15   5  15     1589.80     1459.58     58.65 o
 -13   5  15     1059.53     1225.84     52.79 o
 -11   5  15      289.40      274.28     63.44 o
  -9   5  15      302.89      248.22     24.48 o
  -7   5  15     2951.81     3065.24     96.74 o
  -5   5  15       38.85       59.48     63.44 o
  -3   5  15      531.38      613.34     44.13 o
  -1   5  15     1271.69     1313.15    125.12 o
   1   5  15     1572.55     1602.54     86.35 o
   3   5  15       49.99       17.62     26.43 o
   5   5  15      273.97      234.87     68.73 o
   7   5  15     2340.91     2541.14    116.69 o
   9   5  15      388.88      416.10    116.31 o
  11   5  15       27.26      172.70     74.01 o
 -22   6  15       70.22       -7.05     52.87 o
 -20   6  15        5.96       31.91     35.70 o
 -18   6  15      579.74      768.79     67.53 o
 -16   6  15        7.74      -26.79     31.72 o
 -14   6  15      776.33      828.73     61.48 o
 -12   6  15        0.12       13.22     23.41 o
 -10   6  15        9.18        7.05     40.53 o
  -8   6  15        3.55       10.57     63.44 o
  -6   6  15      423.25      397.77     64.22 o
  -4   6  15     2377.81     2075.73    130.82 o
  -2   6  15     3677.94     3517.54    127.86 o
   0   6  15      303.06      261.13     96.92 o
   2   6  15     1211.89     1003.39     53.59 o
   4   6  15     1775.10     1815.85     81.06 o
   6   6  15      442.09      471.08    151.55 o
   8   6  15      762.55      872.83    211.47 o
  10   6  15      660.09      793.00     95.16 o
 -21   7  15       95.62      116.15     75.78 o
 -19   7  15       77.16      397.75    133.93 o
 -17   7  15       64.68      104.95     32.90 o
 -15   7  15       45.30       32.21     53.54 o
 -13   7  15      131.68      107.54     33.48 o
 -11   7  15       36.92        5.37     29.96 o
  -9   7  15        1.05       44.72     23.51 o
  -7   7  15      143.65      110.22     40.61 o
  -5   7  15        7.83       47.23     43.44 o
  -3   7  15     1265.09     1306.22    105.90 o
  -1   7  15     2076.36     1972.51     92.82 o
   1   7  15      341.24      246.44     65.20 o
   3   7  15     1104.76     1059.43    111.02 o
   5   7  15        0.67       16.62     30.81 o
   7   7  15      222.16      152.85     40.65 o
   9   7  15      125.02       95.53     47.15 o
  11   7  15       41.14       -3.52     49.34 o
 -20   8  15        7.75       41.01    102.21 o
 -18   8  15      130.35      162.12     53.26 o
 -16   8  15      109.49       89.79     52.16 o
 -14   8  15      326.73      176.97     51.10 o
 -12   8  15     3025.09     3454.47    133.93 o
 -10   8  15       27.07      112.28     38.77 o
  -8   8  15      155.45      105.73     63.44 o
  -6   8  15      340.43      201.30     53.54 o
  -4   8  15      113.09      125.59     48.89 o
  -2   8  15      115.51      117.58     61.68 o
   0   8  15       78.78       61.80     33.48 o
   2   8  15        1.59       33.68     33.03 o
   4   8  15      450.76      376.53     47.29 o
   6   8  15        5.09      -11.32     38.42 o
   8   8  15        7.62       25.89     38.77 o
  10   8  15       59.43       24.67     42.29 o
 -19   9  15       19.95       66.11     43.68 o
 -17   9  15        1.80      -22.91     47.35 o
 -15   9  15      703.66      839.92    101.61 o
 -13   9  15      266.29      254.78     43.44 o
 -11   9  15     1416.39     1553.71     87.26 o
  -9   9  15      974.98     1115.35    105.73 o
  -7   9  15      395.34      229.39     52.50 o
  -5   9  15     3667.62     4328.49    204.88 o
  -3   9  15     2372.93     2581.61    214.99 o
  -1   9  15       11.12       20.82     40.53 o
   1   9  15      644.88      460.85    181.51 o
   3   9  15       55.53      131.00     57.58 o
   5   9  15       26.61       46.82     63.44 o
   7   9  15      309.68      256.17     52.87 o
   9   9  15        8.54      -17.62     49.34 o
 -20  10  15       14.49      -42.93     88.11 o
 -18  10  15       73.82       49.34    102.21 o
 -16  10  15      104.74      224.30     91.45 o
 -14  10  15        1.30       56.70     53.36 o
 -12  10  15       19.72       76.54     46.29 o
 -10  10  15      496.06      416.02     77.54 o
  -8  10  15      163.86      190.99    100.45 o
  -6  10  15       16.64       22.16     54.07 o
  -4  10  15     1864.89     1884.29    146.03 o
  -2  10  15      587.54      386.16     63.51 o
   0  10  15     1177.28     1109.35    101.61 o
   2  10  15        3.06      -37.01     39.87 o
   4  10  15      577.19      611.58    126.88 o
   6  10  15       12.26      -75.78     75.78 o
   8  10  15       27.15      -42.15     42.15 o
 -19  11  15       41.93      193.84     98.68 o
 -17  11  15       11.20       -3.52     88.11 o
 -15  11  15      912.19     1150.82    112.53 o
 -13  11  15      973.96      821.93     95.67 o
 -11  11  15      189.85      248.41     78.89 o
  -9  11  15      791.81      727.53    140.98 o
  -7  11  15     2758.59     2729.20    168.42 o
  -5  11  15      330.20      279.38     72.27 o
  -3  11  15       16.39        8.72     47.15 o
  -1  11  15       10.23        4.01     44.65 o
   1  11  15      664.91      519.13     91.64 o
   3  11  15      602.44      501.21    137.45 o
   5  11  15       27.17      -58.15     58.15 o
   7  11  15       75.56       48.06     38.42 o
 -18  12  15       23.43      243.19    158.60 o
 -16  12  15      265.42      266.57     82.70 o
 -14  12  15      510.70      558.84     89.61 o
 -12  12  15       79.46       14.60     43.56 o
 -10  12  15      332.37      345.84     71.70 o
  -8  12  15     2095.33     2148.52    142.23 o
  -6  12  15      337.69      272.55    144.50 o
  -4  12  15       21.12       99.39     65.82 o
  -2  12  15        2.01      115.30    100.45 o
   0  12  15     1755.08     2111.09    244.95 o
   2  12  15      400.79      274.31     76.18 o
   4  12  15        6.91      175.30     82.82 o
   6  12  15      223.32      183.65     66.50 o
 -17  13  15        0.12      109.26     95.16 o
 -15  13  15       95.64      122.70    123.36 o
 -13  13  15        2.32       60.70    105.73 o
 -11  13  15      123.47       48.69     91.64 o
  -9  13  15        3.26       92.01     69.65 o
  -7  13  15      168.01       92.16     86.35 o
  -5  13  15      112.12      144.62    118.07 o
  -3  13  15       87.83      161.08    123.36 o
  -1  13  15      108.29       52.28     61.68 o
   1  13  15      471.28      415.36     86.80 o
   3  13  15     2912.84     3744.65    306.63 o
   5  13  15       16.21      -34.04     95.16 o
 -14  14  15      246.91      189.76     82.94 o
 -12  14  15       36.44      139.61    130.40 o
 -10  14  15        0.04      -19.35     60.49 o
  -8  14  15      306.63      458.65     93.05 o
  -6  14  15      208.28      119.83     86.35 o
  -4  14  15       33.42       58.11     56.03 o
  -2  14  15      215.53      271.67     72.73 o
   0  14  15      353.55      298.71     72.37 o
   2  14  15      169.15      180.09     57.58 o
   4  14  15       56.99      107.34     65.82 o
 -13  15  15      281.36      441.17    148.03 o
 -11  15  15       27.30       29.55     48.55 o
  -9  15  15       31.01       27.65     56.03 o
  -7  15  15       13.10      108.77     70.49 o
  -5  15  15      184.24      164.56     57.85 o
  -3  15  15       19.78       78.42    156.84 o
  -1  15  15       31.40      368.26    125.12 o
   1  15  15       18.32        1.89     66.96 o
   3  15  15        2.87       88.29     60.76 o
 -10  16  15        0.59       89.91     82.82 o
  -8  16  15       76.55       90.24     74.01 o
  -6  16  15       50.35       -7.75     55.70 o
  -4  16  15       56.98       51.14     65.20 o
  -2  16  15      178.98      257.29     93.05 o
   0  16  15      132.26      168.85     79.45 o
  -5  17  15       21.70      177.34     75.78 o
 -20   0  16        9.63        7.05     56.39 o
 -18   0  16     1334.70     1261.75    158.60 o
 -16   0  16        0.43      -10.57     56.39 o
 -14   0  16     7374.61     9050.79    504.00 o
 -12   0  16     2876.96     2921.77    281.96 o
 -10   0  16     3429.04     3485.68    232.61 o
  -8   0  16      601.33      644.97     98.68 o
  -6   0  16    11239.63    11422.75    574.49 o
  -4   0  16     4593.64     4655.80    296.05 o
  -2   0  16     2427.00     2745.55    211.47 o
   0   0  16     2677.53     2685.63    204.42 o
   2   0  16     2732.28     2988.74    204.42 o
   4   0  16      442.28      250.24     77.54 o
   6   0  16      500.82      613.25    116.31 o
   8   0  16     1477.20     1363.96    158.60 o
  10   0  16      763.07      761.28    172.70 o
 -23   1  16      702.95      743.66    123.36 o
 -21   1  16      294.45      394.74     91.64 o
 -19   1  16      337.45      255.49     56.39 o
 -17   1  16      113.25       99.97     36.72 o
 -15   1  16      731.16      702.85    111.02 o
 -13   1  16      965.50      874.19    140.98 o
 -11   1  16      674.61      692.23     74.64 o
  -9   1  16       40.39        3.52     31.52 o
  -7   1  16     2023.00     1976.05    119.55 o
  -5   1  16      692.78      562.05     79.63 o
  -3   1  16     1833.77     1745.03    114.31 o
  -1   1  16      772.97      780.02    114.54 o
   1   1  16       37.98       69.42     39.72 o
   3   1  16       60.72       56.78     30.38 o
   5   1  16     1672.78     1777.31    102.43 o
   7   1  16       43.58       18.98     42.29 o
   9   1  16     1185.90     1172.31    179.75 o
  11   1  16      353.32      461.70     81.06 o
 -22   2  16       72.27       66.96     91.64 o
 -20   2  16      103.52      207.22     61.20 o
 -18   2  16      596.87      597.37     54.40 o
 -16   2  16        4.01      104.70     32.53 o
 -14   2  16      927.79      712.73    102.21 o
 -12   2  16     1031.12      899.82     54.92 o
 -10   2  16      167.43      161.95     21.15 o
  -8   2  16      213.89      212.47     49.10 o
  -6   2  16     3693.62     4038.92    183.06 o
  -4   2  16     1097.00     1126.00     90.33 o
  -2   2  16     1000.35      841.08     79.63 o
   0   2  16        0.82      -19.47     19.47 o
   2   2  16     1554.99     1400.91     78.89 o
   4   2  16     2312.90     2307.40     95.98 o
   6   2  16      145.37      139.73     40.42 o
   8   2  16      592.70      639.84     70.23 o
  10   2  16     1224.65     1141.23     88.11 o
  12   2  16        5.91       81.06     84.59 o
 -23   3  16       15.49      105.73     84.59 o
 -21   3  16        7.83      -44.83     44.83 o
 -19   3  16      642.29      601.31     79.30 o
 -17   3  16      485.38      622.30    153.31 o
 -15   3  16      382.16      267.63     44.44 o
 -13   3  16     3483.39     3997.24    135.48 o
 -11   3  16      806.64      667.85    132.17 o
  -9   3  16      391.59      473.99     86.35 o
  -7   3  16     1724.10     1713.33    135.69 o
  -5   3  16       74.45       43.17     13.37 o
  -3   3  16      257.57      211.11     33.48 o
  -1   3  16      613.82      666.74     88.11 o
   1   3  16      265.60      167.29     75.78 o
   3   3  16      201.71      132.43     29.96 o
   5   3  16       63.14      146.20    118.07 o
   7   3  16       41.52       62.66     91.64 o
   9   3  16        0.42      112.78     49.84 o
  11   3  16        0.57       28.20     49.34 o
 -22   4  16       73.44      229.09     95.16 o
 -20   4  16      568.27      501.15     74.98 o
 -18   4  16      153.10      166.33     40.29 o
 -16   4  16      287.46      272.54     46.21 o
 -14   4  16      534.87      423.62     66.96 o
 -12   4  16     1771.53     1658.41     73.38 o
 -10   4  16      164.59      156.59     42.29 o
  -8   4  16      919.42      890.89     91.81 o
  -6   4  16     3736.57     3904.15    171.74 o
  -4   4  16     3976.55     4176.32    324.25 o
  -2   4  16     1511.25     1547.46     66.96 o
   0   4  16     1391.47     1385.64    223.80 o
   2   4  16     5018.89     5638.86    150.45 o
   4   4  16       33.72       18.50     17.04 o
   6   4  16      130.83      174.05     42.29 o
   8   4  16       42.00      -31.72     37.01 o
  10   4  16      131.54      176.22     63.44 o
 -21   5  16       10.02       33.52    114.54 o
 -19   5  16       27.00       -4.23     29.16 o
 -17   5  16      190.99      314.25     54.40 o
 -15   5  16      191.47      203.66     66.96 o
 -13   5  16       38.05       29.76     13.56 o
 -11   5  16      128.79       53.37     54.63 o
  -9   5  16     1350.92     1283.78    199.13 o
  -7   5  16      247.62      306.97     74.01 o
  -5   5  16      905.82      909.37    176.22 o
  -3   5  16      503.45      382.60     74.01 o
  -1   5  16     3756.53     3889.90    250.24 o
   1   5  16      190.48      216.44     29.85 o
   3   5  16      292.92      283.81     32.09 o
   5   5  16      581.93      680.95     81.06 o
   7   5  16      128.66      119.40     39.72 o
   9   5  16        0.08       52.12     45.42 o
  11   5  16       27.67       -3.52     49.34 o
 -22   6  16       62.27      -10.57     63.44 o
 -20   6  16       21.55        1.97     91.64 o
 -18   6  16       72.98       66.75     39.72 o
 -16   6  16       21.27      -14.26     33.48 o
 -14   6  16     1820.97     1853.56    153.31 o
 -12   6  16      519.06      532.36     42.63 o
 -10   6  16      164.21      152.94     25.51 o
  -8   6  16        0.52       18.24     22.91 o
  -6   6  16      167.45      132.65     54.66 o
  -4   6  16       72.78       86.47     84.59 o
  -2   6  16        1.70       31.83     31.82 o
   0   6  16     3459.11     3411.24    111.51 o
   2   6  16     1329.73     1432.56     64.86 o
   4   6  16      118.09       91.64     33.97 o
   6   6  16      708.16      648.33    218.52 o
   8   6  16       10.99       57.59     42.25 o
  10   6  16       64.02      102.21     59.92 o
 -21   7  16       45.49       24.99     65.20 o
 -19   7  16      164.45      261.17     58.85 o
 -17   7  16        1.85       79.30     89.87 o
 -15   7  16      499.08      324.38    116.31 o
 -13   7  16     2155.65     1938.00    119.83 o
 -11   7  16      287.43      295.68     33.44 o
  -9   7  16      497.03      499.12     63.44 o
  -7   7  16        3.88       45.02     48.18 o
  -5   7  16     4005.76     4649.19    317.20 o
  -3   7  16      435.17      286.91     53.36 o
  -1   7  16      278.76      258.34    151.55 o
   1   7  16       33.57       97.36     32.09 o
   3   7  16        0.01       75.62     35.24 o
   5   7  16      551.72      636.35     74.01 o
   7   7  16      326.10      304.29     59.92 o
   9   7  16      208.58       59.92     49.34 o
 -20   8  16      228.17      248.64     75.35 o
 -18   8  16       49.78       98.96     63.44 o
 -16   8  16     1393.21     1829.56    341.87 o
 -14   8  16       45.81      207.94     76.13 o
 -12   8  16      188.02      186.80     35.24 o
 -10   8  16       71.14      133.63     33.81 o
  -8   8  16      148.96      161.33     60.72 o
  -6   8  16     1665.82     1550.71    126.88 o
  -4   8  16     1621.13     1583.52    121.81 o
  -2   8  16     3513.10     3963.35    363.02 o
   0   8  16      239.97      284.44     66.96 o
   2   8  16       84.33      112.48    248.47 o
   4   8  16     1757.77     1744.68    200.89 o
   6   8  16      100.63       75.42     39.45 o
   8   8  16       81.09       84.35     86.35 o
 -19   9  16       73.05       81.94     36.78 o
 -17   9  16        0.05       37.42     63.44 o
 -15   9  16       81.32      108.30     79.30 o
 -13   9  16      554.26      701.32    104.07 o
 -11   9  16      286.20      426.20    128.64 o
  -9   9  16       31.07       84.59     63.47 o
  -7   9  16      643.00      499.64     71.12 o
  -5   9  16      393.94      546.48    105.73 o
  -3   9  16      132.90       92.52     68.73 o
  -1   9  16      223.45      140.15     35.90 o
   1   9  16      515.07      557.77     90.73 o
   3   9  16      238.45      137.96     52.16 o
   5   9  16       47.78       45.31     42.29 o
   7   9  16       50.17      133.43     44.06 o
   9   9  16       24.41       66.96     52.87 o
 -18  10  16       88.96      148.03    130.40 o
 -16  10  16      506.43      531.88    105.90 o
 -14  10  16       70.57       75.14     64.33 o
 -12  10  16      133.19      109.18     50.15 o
 -10  10  16     1775.49     2174.01    151.04 o
  -8  10  16       51.04      120.62     60.72 o
  -6  10  16      181.75      286.95     69.65 o
  -4  10  16        0.99       56.19     43.13 o
  -2  10  16       23.31      -13.59     32.55 o
   0  10  16       23.67        9.01     44.03 o
   2  10  16      458.04      396.32     77.54 o
   4  10  16      113.55      187.36     54.66 o
   6  10  16        8.39      105.19     44.83 o
   8  10  16        1.06      -28.20     49.34 o
 -17  11  16      344.24      429.98    116.31 o
 -15  11  16       18.14      -59.16     65.10 o
 -13  11  16      612.24      666.00     98.23 o
 -11  11  16     1395.91     1427.54    135.98 o
  -9  11  16      121.33      108.11     60.11 o
  -7  11  16        0.14      264.99    107.50 o
  -5  11  16       98.17      161.46     61.88 o
  -3  11  16       13.03      -13.52     53.54 o
  -1  11  16     2086.06     2332.62    154.45 o
   1  11  16      232.61      104.58     64.65 o
   3  11  16      480.20      464.17     80.97 o
   5  11  16      470.81      735.52    220.28 o
   7  11  16      422.47      342.73     75.35 o
 -16  12  16        9.81      184.10     80.85 o
 -14  12  16      136.86      204.77     81.11 o
 -12  12  16      122.08      207.94    107.50 o
 -10  12  16       41.58        4.15     61.77 o
  -8  12  16       81.61      126.08     86.35 o
  -6  12  16     1057.26     1175.85    128.64 o
  -4  12  16      110.25       65.20     51.10 o
  -2  12  16      664.53      575.81     86.80 o
   0  12  16       13.64       -1.41     35.19 o
   2  12  16       95.48      168.65     58.85 o
   4  12  16       37.19      -56.15     72.25 o
   6  12  16       97.60      164.17     49.79 o
 -15  13  16       41.45       15.19     71.12 o
 -13  13  16      124.77      230.60    114.54 o
 -11  13  16      427.52      533.94     92.11 o
  -9  13  16        8.71      -61.23     77.54 o
  -7  13  16       63.46       75.26     60.63 o
  -5  13  16      186.08      153.83     53.61 o
  -3  13  16        1.13       39.27     59.92 o
  -1  13  16     1142.21     1500.97    322.49 o
   1  13  16      295.01      189.21    155.08 o
   3  13  16      103.12      144.95     66.88 o
   5  13  16        2.20      -11.90     58.42 o
 -14  14  16      332.02      261.67    155.08 o
 -12  14  16      388.53      595.59    102.21 o
 -10  14  16       88.72      186.17     74.26 o
  -8  14  16      248.67      198.44     73.23 o
  -6  14  16      228.27      329.89    148.03 o
  -4  14  16      181.86      223.29     76.18 o
  -2  14  16      202.99      247.53     80.74 o
   0  14  16      662.97      980.66    112.15 o
   2  14  16        3.27       27.57     86.35 o
 -11  15  16       15.22      -88.11     88.11 o
  -9  15  16       29.53       24.42     68.59 o
  -7  15  16        9.11       92.73     71.12 o
  -5  15  16      348.12      557.56    120.39 o
  -3  15  16      181.32      194.83     82.82 o
  -1  15  16      520.99      516.35    149.79 o
   1  15  16       13.73      146.77     73.49 o
  -8  16  16      307.78      126.99    241.43 o
  -6  16  16      672.55      907.55    119.17 o
  -4  16  16       45.55      159.58    121.59 o
  -2  16  16        6.95      168.18     86.10 o
 -21   1  17        3.30      -31.72     42.29 o
 -19   1  17      337.71      293.54     50.44 o
 -17   1  17       41.82      116.54     59.92 o
 -15   1  17       29.59       72.13     28.67 o
 -13   1  17      731.80      618.36    146.26 o
 -11   1  17     2124.23     2345.80    482.85 o
  -9   1  17      151.69      141.15     52.16 o
  -7   1  17      148.82      132.62     43.56 o
  -5   1  17      503.29      492.88    162.12 o
  -3   1  17      591.56      583.99    109.26 o
  -1   1  17     3400.74     3221.68    243.19 o
   1   1  17      206.30      143.64     79.30 o
   3   1  17       25.77       38.67     65.20 o
   5   1  17     1475.57     1587.00    128.64 o
   7   1  17        9.45       27.41     33.03 o
   9   1  17       16.01       71.11     40.42 o
 -20   2  17       40.11       77.54     49.34 o
 -18   2  17        0.26       44.86     36.72 o
 -16   2  17       17.75       28.20     49.34 o
 -14   2  17      274.67      339.90     39.44 o
 -12   2  17      820.83      798.12     46.57 o
 -10   2  17      298.77      238.53     62.15 o
  -8   2  17     1696.00     1737.59    322.49 o
  -6   2  17     3519.63     3975.00    186.71 o
  -4   2  17     3733.74     4051.49    189.40 o
  -2   2  17      411.79      331.98     60.72 o
   0   2  17      123.18       73.95     26.43 o
   2   2  17      204.96      209.66     36.72 o
   4   2  17       11.49       52.87     32.55 o
   6   2  17      263.82      301.52     48.03 o
   8   2  17      858.31      981.94    158.60 o
  10   2  17        1.06       -3.52     49.34 o
 -21   3  17      197.55      217.90     57.32 o
 -19   3  17      906.04      957.76     71.84 o
 -17   3  17       18.95       90.52     38.40 o
 -15   3  17       51.70      158.24     54.63 o
 -13   3  17      448.75      404.35     35.90 o
 -11   3  17      778.53      773.15     42.95 o
  -9   3  17       54.48       44.06     32.40 o
  -7   3  17      757.03      823.45     85.53 o
  -5   3  17       23.96       36.62     10.43 o
  -3   3  17     1851.01     1882.75     77.02 o
  -1   3  17      503.78      482.48     33.32 o
   1   3  17      614.25      512.10     38.65 o
   3   3  17       30.39       95.16     34.68 o
   5   3  17      620.17      420.38     70.49 o
   7   3  17      744.29      669.02    125.12 o
   9   3  17      954.08      832.22    199.13 o
 -20   4  17      326.18      301.05    107.50 o
 -18   4  17       32.67      -68.48     82.82 o
 -16   4  17      326.79      241.01    135.69 o
 -14   4  17     2155.16     2445.02    101.51 o
 -12   4  17       10.02       69.34     20.40 o
 -10   4  17      184.52      101.60     70.49 o
  -8   4  17      348.25      544.10     77.14 o
  -6   4  17     2285.11     2227.21    125.12 o
  -4   4  17      457.38      417.94     65.20 o
  -2   4  17      178.67      161.39     47.58 o
   0   4  17     2577.90     2484.78     84.51 o
   2   4  17      113.16       57.35     21.15 o
   4   4  17        1.71      144.72     74.01 o
   6   4  17       95.74       63.07    130.40 o
   8   4  17      652.04      500.19     63.51 o
  10   4  17       31.23      -35.24     59.92 o
 -21   5  17       43.93      143.28    223.80 o
 -19   5  17       11.94       35.65    156.84 o
 -17   5  17       96.24       14.80     31.72 o
 -15   5  17       11.48       69.65     65.20 o
 -13   5  17     2133.53     2267.23    100.97 o
 -11   5  17      889.76      859.00     95.73 o
  -9   5  17     1407.84     1251.25     99.08 o
  -7   5  17       16.44       38.48     43.02 o
  -5   5  17     2805.29     3237.34     88.85 o
  -3   5  17       15.59        3.52     26.43 o
  -1   5  17      413.24      254.91     35.24 o
   1   5  17     2437.20     2364.38    146.26 o
   3   5  17      195.01      152.04     28.67 o
   5   5  17       46.03       74.11     89.87 o
   7   5  17       31.93      100.80     48.18 o
   9   5  17       23.01       21.15     31.72 o
 -20   6  17      255.91      247.25    128.64 o
 -18   6  17        1.59       33.79     32.53 o
 -16   6  17      206.63      179.30     56.39 o
 -14   6  17        0.64      -37.78     86.35 o
 -12   6  17        0.65       44.23     29.36 o
 -10   6  17      280.06      151.52     59.92 o
  -8   6  17       86.23       68.45     63.44 o
  -6   6  17       68.70       58.28     52.50 o
  -4   6  17      452.18      370.38     53.26 o
  -2   6  17      451.65      445.94     63.44 o
   0   6  17     3183.49     3403.71    104.53 o
   2   6  17      365.28      240.31     30.09 o
   4   6  17     1978.02     2359.97    289.01 o
   6   6  17      315.43      385.03     93.40 o
   8   6  17      216.78      240.61     58.85 o
 -21   7  17      185.08      264.33    169.17 o
 -19   7  17       13.61       71.55     57.09 o
 -17   7  17       30.52      -20.17     28.93 o
 -15   7  17      384.70      347.11     65.20 o
 -13   7  17       72.41       50.29     59.92 o
 -11   7  17      182.74       77.92     54.63 o
  -9   7  17      167.62      142.99     95.16 o
  -7   7  17      356.72      266.86     63.51 o
  -5   7  17       10.59       66.42     54.07 o
  -3   7  17      678.20      610.12    246.71 o
  -1   7  17       86.76       69.40     88.11 o
   1   7  17      946.50      947.99    162.12 o
   3   7  17      248.14      151.14     68.73 o
   5   7  17      109.92       47.83     35.24 o
   7   7  17        1.81       32.57     86.35 o
   9   7  17      111.73      137.45     59.92 o
 -20   8  17       83.91       89.08    140.98 o
 -18   8  17      100.46      140.15     48.80 o
 -16   8  17        3.44       50.27     65.73 o
 -14   8  17      378.61      153.02     59.66 o
 -12   8  17      918.70      934.59    116.31 o
 -10   8  17      179.15      188.35     66.65 o
  -8   8  17       31.33       24.67     84.59 o
  -6   8  17      419.57      290.23    103.97 o
  -4   8  17        1.67      101.68     58.21 o
  -2   8  17        4.73      -30.38     95.16 o
   0   8  17      298.27      360.52     86.35 o
   2   8  17      257.39      177.60     45.82 o
   4   8  17        2.49       35.93     35.76 o
   6   8  17        9.09       85.29    111.02 o
   8   8  17       80.72       77.54     45.82 o
 -19   9  17       10.48       34.36     36.78 o
 -17   9  17       13.11       30.60     93.40 o
 -15   9  17     1330.10     1737.00    133.31 o
 -13   9  17        0.71      -37.75    167.41 o
 -11   9  17     2072.51     2204.77    152.04 o
  -9   9  17      805.39     1120.73    118.36 o
  -7   9  17       15.19      130.00     61.28 o
  -5   9  17      113.30      179.75     74.27 o
  -3   9  17      472.89      432.87     72.27 o
  -1   9  17        0.49       27.02     34.68 o
   1   9  17      179.36      154.29     56.39 o
   3   9  17      432.00      573.70    294.29 o
   5   9  17      205.95      231.55     56.07 o
   7   9  17       63.60       92.60     40.61 o
 -18  10  17       69.12       63.44    133.93 o
 -16  10  17       56.59       86.04     79.30 o
 -14  10  17      320.56      303.61     69.65 o
 -12  10  17       44.80      144.25     69.25 o
 -10  10  17      307.48      468.70    174.46 o
  -8  10  17       80.10      142.90     56.39 o
  -6  10  17      469.97      535.85    112.78 o
  -4  10  17       74.59      184.76     70.21 o
  -2  10  17      952.56      900.76    246.71 o
   0  10  17       88.10      139.47     58.03 o
   2  10  17      194.10      175.01    130.40 o
   4  10  17      447.54      476.64    193.84 o
   6  10  17       23.90       86.62    125.12 o
 -17  11  17        6.57      102.21    137.45 o
 -15  11  17      224.47       65.63    100.45 o
 -13  11  17      119.08      290.94    114.54 o
 -11  11  17      986.67     1296.40    115.38 o
  -9  11  17       18.67        5.09     66.05 o
  -7  11  17       40.31       93.53    102.21 o
  -5  11  17     1336.09     1295.95    121.94 o
  -3  11  17       30.88      -33.08     33.08 o
  -1  11  17      239.32       77.83     59.19 o
   1  11  17       20.45      -42.48     47.15 o
   3  11  17      384.97      326.33     75.25 o
   5  11  17       26.08        0.00     37.83 o
 -16  12  17        0.04      -37.32     63.22 o
 -14  12  17      593.37      550.56    227.33 o
 -12  12  17      397.50      397.17    101.71 o
 -10  12  17      209.96      216.75     78.70 o
  -8  12  17        1.31       -3.85     53.54 o
  -6  12  17      422.74      459.42    114.54 o
  -4  12  17       17.58       55.53     58.46 o
  -2  12  17      250.10      323.81     71.12 o
   0  12  17       18.76       -1.01     50.75 o
   2  12  17       91.95      124.10    195.61 o
   4  12  17       91.58       84.64    195.61 o
 -15  13  17        1.46       83.45     80.97 o
 -13  13  17       31.14       17.49     68.23 o
 -11  13  17      273.46      209.44     73.56 o
  -9  13  17       39.26       90.83     81.79 o
  -7  13  17       73.44      -33.92     38.95 o
  -5  13  17      125.21       87.70    111.02 o
  -3  13  17      854.38      932.29    156.84 o
  -1  13  17      553.51      518.95     87.91 o
   1  13  17     1165.94     1108.10    115.38 o
   3  13  17      705.65      886.02    236.14 o
 -14  14  17       53.57       62.84     81.06 o
 -12  14  17       40.77       17.33     68.44 o
 -10  14  17       92.24      189.82     93.05 o
  -8  14  17       10.31       35.93     51.10 o
  -6  14  17      260.92      361.89    378.88 o
  -4  14  17      971.62     1049.09    121.81 o
  -2  14  17        1.76      133.84    324.25 o
   0  14  17        0.77      -70.49     70.49 o
   2  14  17      938.80     1296.95    149.47 o
 -11  15  17      129.83      111.16    106.25 o
  -9  15  17       20.25      101.17    140.98 o
  -7  15  17       85.42      107.57     67.33 o
  -5  15  17      163.65      176.81    106.93 o
  -3  15  17       91.94      163.13     93.05 o
  -1  15  17       60.87      110.86    148.03 o
 -20   0  18        7.84       95.16     91.64 o
 -18   0  18        0.23      -59.92     91.64 o
 -16   0  18      327.94      468.75    116.31 o
 -14   0  18        4.73      -14.10     52.87 o
 -12   0  18     1808.92     2135.82    207.94 o
 -10   0  18      607.16      422.93    102.21 o
  -8   0  18     1507.78     1314.62    137.45 o
  -6   0  18     7407.30     7753.80    482.85 o
  -4   0  18     3051.74     2985.21    281.96 o
  -2   0  18     2049.33     1857.39    179.75 o
   0   0  18      173.71      218.52     74.01 o
   2   0  18      948.59     1230.03    144.50 o
   4   0  18     2897.43     3090.95    250.24 o
   6   0  18        9.92      123.36     81.06 o
   8   0  18      387.87      211.47    102.21 o
 -19   1  18     1730.87     2240.43    149.47 o
 -17   1  18       35.34      -52.87     52.87 o
 -15   1  18        0.60        1.61     37.50 o
 -13   1  18      494.81      515.40     82.99 o
 -11   1  18       11.49       45.46     48.55 o
  -9   1  18       24.76       57.82     46.05 o
  -7   1  18     2269.84     2301.21    152.04 o
  -5   1  18      804.60      904.49    320.73 o
  -3   1  18        8.49       45.82     32.11 o
  -1   1  18     1031.39     1022.40    241.43 o
   1   1  18       20.27       56.39     49.66 o
   3   1  18      129.61      146.85     66.74 o
   5   1  18      830.76      839.93     90.94 o
   7   1  18     2280.45     2441.48    248.47 o
   9   1  18       11.87       52.98     74.64 o
 -20   2  18       28.65       56.01     79.63 o
 -18   2  18       35.33      -33.70     39.08 o
 -16   2  18      365.44      340.25     44.97 o
 -14   2  18      209.03      180.74     30.29 o
 -12   2  18     1663.49     1515.49    129.44 o
 -10   2  18      819.07      888.90     95.73 o
  -8   2  18      354.96      296.67     61.28 o
  -6   2  18     4049.24     4164.45    210.58 o
  -4   2  18      394.46      364.58     63.22 o
  -2   2  18       92.61      125.71     98.68 o
   0   2  18     1898.47     2011.71    223.80 o
   2   2  18      379.04      351.08     40.98 o
   4   2  18      141.74      158.53    100.45 o
   6   2  18      312.68      359.62     59.23 o
   8   2  18     1128.30     1348.47    167.41 o
  10   2  18        1.82       28.20     52.87 o
 -21   3  18        5.39       -3.52     88.11 o
 -19   3  18      215.52      149.39     47.58 o
 -17   3  18        3.91       42.29     58.15 o
 -15   3  18      137.33      174.49     33.44 o
 -13   3  18      193.56      229.06     33.48 o
 -11   3  18      804.83      805.86     39.75 o
  -9   3  18     5164.01     5242.95    240.48 o
  -7   3  18       13.71      -28.20     45.82 o
  -5   3  18     3086.67     3575.47    185.65 o
  -3   3  18       53.18      -14.50     45.82 o
  -1   3  18     1679.51     1514.26    111.02 o
   1   3  18      563.40      393.45     58.15 o
   3   3  18     1027.69      874.47     91.64 o
   5   3  18      665.83      499.35     68.73 o
   7   3  18      225.46      348.92     81.06 o
   9   3  18        5.80        0.00     52.87 o
 -20   4  18        7.26        0.00    112.78 o
 -18   4  18        0.46       55.89     58.15 o
 -16   4  18       46.84       59.77     91.64 o
 -14   4  18       62.78       58.74     28.37 o
 -12   4  18      220.67      312.97     30.87 o
 -10   4  18      456.63      444.18     30.38 o
  -8   4  18      523.51      519.12     88.11 o
  -6   4  18      860.25      819.96     47.58 o
  -4   4  18      363.48      356.63     68.23 o
  -2   4  18       78.73      135.36    103.97 o
   0   4  18      774.97      653.74     79.30 o
   2   4  18      504.63      446.09     47.58 o
   4   4  18       93.39       47.83     30.81 o
   6   4  18       88.78       99.67     59.92 o
   8   4  18      399.98      375.24     71.84 o
 -21   5  18        3.17      172.70    137.45 o
 -19   5  18      127.82      131.67    169.17 o
 -17   5  18      205.58      185.60     65.20 o
 -15   5  18       50.63       60.01     77.54 o
 -13   5  18      473.10      506.44     48.13 o
 -11   5  18        6.29        9.40    114.54 o
  -9   5  18       70.57       80.67     55.04 o
  -7   5  18        7.25       26.18     21.15 o
  -5   5  18      720.75      710.69     27.45 o
  -3   5  18       37.70       53.37     75.78 o
  -1   5  18        5.61       48.34     35.24 o
   1   5  18      781.13      653.59    151.55 o
   3   5  18      291.85      275.11    105.73 o
   5   5  18      434.76      532.64     95.16 o
   7   5  18      317.50      351.84     74.01 o
   9   5  18       81.00      303.10     74.01 o
 -20   6  18      666.01      415.89    123.36 o
 -18   6  18       49.10      117.96     38.87 o
 -16   6  18      689.20      831.25     65.53 o
 -14   6  18      751.12      645.20     58.09 o
 -12   6  18      322.21      315.90     73.23 o
 -10   6  18        4.73       38.77     57.32 o
  -8   6  18      699.94      703.41     91.64 o
  -6   6  18       19.51       60.42    112.78 o
  -4   6  18     2020.82     1945.45     66.76 o
  -2   6  18      317.43      273.94     59.92 o
   0   6  18      120.17       56.39     27.18 o
   2   6  18      255.88      197.05    100.45 o
   4   6  18       18.47       74.72     37.50 o
   6   6  18       74.22       35.75     46.21 o
   8   6  18       98.09       31.31     48.51 o
 -19   7  18       20.31       59.92     95.16 o
 -17   7  18        2.62       56.21     36.08 o
 -15   7  18       29.45       54.90    144.50 o
 -13   7  18      714.62      572.41    163.89 o
 -11   7  18      294.99      296.76    130.40 o
  -9   7  18     3098.38     3300.49    385.93 o
  -7   7  18       89.67       68.14     49.55 o
  -5   7  18      646.52      860.61    255.52 o
  -3   7  18      753.07      981.17     50.80 o
  -1   7  18      186.35      181.45     31.72 o
   1   7  18       31.18       22.18     32.53 o
   3   7  18      556.72      499.72    116.31 o
   5   7  18       25.99       89.44     54.18 o
   7   7  18       68.44       65.68     49.96 o
 -20   8  18      600.51      754.23    162.12 o
 -18   8  18        6.65      -35.49     35.49 o
 -16   8  18      110.65      128.11     42.04 o
 -14   8  18      500.48      719.62    195.61 o
 -12   8  18      442.53      366.46    144.50 o
 -10   8  18      288.86      241.10     73.23 o
  -8   8  18     1025.52      816.12     96.55 o
  -6   8  18      449.35      448.15     66.74 o
  -4   8  18       81.96      297.72    158.60 o
  -2   8  18      201.29      199.35     44.83 o
   0   8  18      596.60      468.75     47.59 o
   2   8  18     1189.18     1328.19    155.08 o
   4   8  18       59.79       85.52     54.86 o
   6   8  18     1890.50     2312.13    142.77 o
 -19   9  18      230.19      186.80    123.36 o
 -17   9  18        1.55       28.73    100.45 o
 -15   9  18        4.27       34.15     66.16 o
 -13   9  18      718.06      773.47    163.89 o
 -11   9  18      204.69      213.09     61.71 o
  -9   9  18      160.30      234.49     74.27 o
  -7   9  18        3.22       96.99     63.51 o
  -5   9  18      812.60      757.77    149.79 o
  -3   9  18       77.06      126.27    109.26 o
  -1   9  18       61.26      110.67     74.01 o
   1   9  18      128.87       68.98     32.72 o
   3   9  18      687.30      574.47     64.37 o
   5   9  18        8.18       19.97     49.37 o
 -18  10  18       35.83      148.03    105.73 o
 -16  10  18       24.65      117.69     82.82 o
 -14  10  18        9.38      102.21     86.35 o
 -12  10  18       15.97        2.35     50.44 o
 -10  10  18      103.21       96.74     66.96 o
  -8  10  18      391.24      396.27    156.84 o
  -6  10  18      148.55       99.66     86.35 o
  -4  10  18      512.21      603.70     85.30 o
  -2  10  18       68.70       57.10     70.38 o
   0  10  18        1.23      140.52    123.36 o
   2  10  18      186.19      185.76     93.40 o
   4  10  18       76.48       91.81     82.82 o
   6  10  18        3.15        6.81     55.70 o
 -17  11  18      172.79      246.71    140.98 o
 -15  11  18      248.15      293.27     81.11 o
 -13  11  18       27.16       65.59     53.36 o
 -11  11  18        3.60      -85.87     91.64 o
  -9  11  18        0.74      -53.54     53.54 o
  -7  11  18       16.48       56.17    132.17 o
  -5  11  18       36.71       57.21     72.79 o
  -3  11  18      751.80      923.82    110.38 o
  -1  11  18        0.10       98.68     95.16 o
   1  11  18      289.56      200.49     74.01 o
   3  11  18        3.59      -54.63     54.63 o
   5  11  18       22.33      -35.89     40.65 o
 -16  12  18       67.11      214.87    109.57 o
 -14  12  18       19.54      213.72     92.02 o
 -12  12  18       54.64       62.48    179.75 o
 -10  12  18       41.50      107.04    218.52 o
  -8  12  18      126.35       98.68     68.41 o
  -6  12  18        9.09      -11.49     57.16 o
  -4  12  18      135.68      198.30     70.73 o
  -2  12  18        0.04       24.67     47.15 o
   0  12  18       56.67       91.44     64.33 o
   2  12  18      292.98      194.88    100.45 o
 -13  13  18        0.34        9.40    135.69 o
 -11  13  18       25.59       97.40    137.45 o
  -9  13  18       14.65      -57.72    123.36 o
  -7  13  18       25.16      -38.57     38.57 o
  -5  13  18       55.67      125.39     74.01 o
  -3  13  18      430.70      452.50     94.76 o
  -1  13  18      284.79      232.61     73.23 o
   1  13  18      170.13       66.46     69.65 o
 -12  14  18       56.77       68.73    102.18 o
 -10  14  18     1307.22     1629.41    157.88 o
  -8  14  18      127.43       87.16     77.76 o
  -6  14  18        0.04       13.31     84.59 o
  -4  14  18        5.91       18.36     59.19 o
  -2  14  18       27.12       26.43     59.81 o
   0  14  18      190.02      186.29    193.84 o
  -9  15  18      127.69      418.67     94.50 o
  -7  15  18       22.11      -20.59     53.31 o
  -5  15  18       12.15       89.17     73.65 o
 -21   1  19        2.09      -63.44     95.16 o
 -19   1  19      108.35      155.41    111.02 o
 -17   1  19      192.82      172.70     56.67 o
 -15   1  19       54.63      135.69     59.81 o
 -13   1  19      759.24      871.19     97.29 o
 -11   1  19      765.11     1006.83    125.69 o
  -9   1  19       99.45      153.39     53.31 o
  -7   1  19       72.51       68.01     42.15 o
  -5   1  19        1.13       47.46    137.45 o
  -3   1  19        6.13       92.40     98.68 o
  -1   1  19       85.05       61.38     48.89 o
   1   1  19      188.65      231.24    116.31 o
   3   1  19     1202.19     1295.80    126.11 o
   5   1  19        8.95       85.45     54.07 o
   7   1  19      228.48      232.44     89.87 o
   9   1  19       82.12      114.22     73.23 o
 -20   2  19       52.15      186.16     81.23 o
 -18   2  19       60.11       72.36     60.11 o
 -16   2  19       32.62       10.11     57.16 o
 -14   2  19      315.44      231.13     70.73 o
 -12   2  19     1706.36     1305.87    130.40 o
 -10   2  19      764.69      688.78    105.73 o
  -8   2  19     2977.08     3481.55    188.96 o
  -6   2  19     4208.98     4451.38    299.58 o
  -4   2  19     2256.35     2612.12    553.34 o
  -2   2  19      328.40      295.14     64.80 o
   0   2  19      523.38      384.92    100.45 o
   2   2  19      158.53      154.58     82.82 o
   4   2  19      532.68      620.73     83.81 o
   6   2  19      224.88      277.13     63.44 o
   8   2  19        6.26       58.36     63.44 o
 -21   3  19      428.98      620.30    172.70 o
 -19   3  19      211.21      162.12     89.72 o
 -17   3  19      335.57      245.48     78.47 o
 -15   3  19        9.90       25.68     52.87 o
 -13   3  19     2275.40     2463.24    244.95 o
 -11   3  19      457.81      419.91    132.17 o
  -9   3  19      747.93      447.32     74.64 o
  -7   3  19      382.39      215.99     82.82 o
  -5   3  19      123.63      147.20     52.13 o
  -3   3  19       66.19       40.78     42.29 o
  -1   3  19       58.86       15.95     47.15 o
   1   3  19      858.11      861.26     63.93 o
   3   3  19      526.12      429.91     81.06 o
   5   3  19       53.75      104.77    153.31 o
   7   3  19       88.78       83.48     58.85 o
 -20   4  19      291.58      236.14    116.31 o
 -18   4  19      386.32      440.99     93.43 o
 -16   4  19      344.49      389.65     81.06 o
 -14   4  19       25.96       82.89     37.01 o
 -12   4  19        0.10       75.42     49.66 o
 -10   4  19      518.80      686.32    128.64 o
  -8   4  19       56.43       67.41     74.01 o
  -6   4  19     1445.22     1300.23     63.44 o
  -4   4  19      416.59      352.76     61.68 o
  -2   4  19       27.89       25.21     23.82 o
   0   4  19      261.33      329.52     39.08 o
   2   4  19        3.25       36.76     72.25 o
   4   4  19        0.84       32.04     44.06 o
   6   4  19      237.64      180.65     52.87 o
   8   4  19      126.92      145.97     65.73 o
 -21   5  19      190.14      176.22    137.45 o
 -19   5  19       12.84       -8.71     60.63 o
 -17   5  19       11.92      -16.39     48.51 o
 -15   5  19       58.43       32.02     59.92 o
 -13   5  19      469.76      443.01     50.55 o
 -11   5  19      188.58      167.99     51.10 o
  -9   5  19      526.05      467.27     77.76 o
  -7   5  19     4164.73     4407.51    140.45 o
  -5   5  19      931.02      793.59     51.53 o
  -3   5  19       41.67       39.73     13.76 o
  -1   5  19     2104.79     2237.93    160.36 o
   1   5  19      221.80      206.80     37.83 o
   3   5  19      843.81      794.96     91.64 o
   5   5  19       90.90      121.95     46.92 o
   7   5  19       90.85       65.16    139.22 o
 -20   6  19      109.51       56.39    105.73 o
 -18   6  19      441.02      507.50    106.63 o
 -16   6  19       22.28       -8.58     68.85 o
 -14   6  19        4.41      -11.48     68.73 o
 -12   6  19      125.00       86.65     50.68 o
 -10   6  19      430.02      352.32    177.98 o
  -8   6  19        1.21      -72.25     72.25 o
  -6   6  19      195.46      161.42     29.85 o
  -4   6  19        0.65        6.09     17.62 o
  -2   6  19       23.31       17.62     20.06 o
   0   6  19        8.72       46.82     26.18 o
   2   6  19     1367.21     1398.44    125.12 o
   4   6  19       50.46       83.50     48.17 o
   6   6  19       62.36      382.01    195.61 o
 -19   7  19      117.23      133.93     91.64 o
 -17   7  19        5.81        0.88     50.70 o
 -15   7  19      506.14      613.48    297.82 o
 -13   7  19      123.30      155.08    123.36 o
 -11   7  19      216.48      205.86     86.36 o
  -9   7  19      168.10      268.74    271.38 o
  -7   7  19      698.83      602.56     90.48 o
  -5   7  19        6.90       91.32     53.31 o
  -3   7  19      100.96      114.03     32.53 o
  -1   7  19      399.16      487.45     59.57 o
   1   7  19      147.36      117.12    121.59 o
   3   7  19     1157.14     1035.77     80.59 o
   5   7  19        1.06      153.45    188.56 o
   7   7  19        4.97      128.70     78.70 o
 -18   8  19       20.95      144.92    100.45 o
 -16   8  19      407.15      496.78    104.96 o
 -14   8  19        0.17       49.66     82.82 o
 -12   8  19       59.76       82.59     63.44 o
 -10   8  19       47.71       38.77    162.12 o
  -8   8  19       63.00      -12.34     37.38 o
  -6   8  19       72.92       57.22     61.77 o
  -4   8  19        5.54       58.35    116.31 o
  -2   8  19      530.13      400.27    146.26 o
   0   8  19      324.45      397.39    114.54 o
   2   8  19      117.73       72.60     49.34 o
   4   8  19        0.71      177.98     77.90 o
   6   8  19       21.98       68.10     65.17 o
 -17   9  19       25.49      -67.53     91.64 o
 -15   9  19       57.45       74.27     69.25 o
 -13   9  19       39.46      183.66     62.97 o
 -11   9  19       43.59       76.53     68.59 o
  -9   9  19      893.29      920.52    246.71 o
  -7   9  19     1634.73     1986.15    153.55 o
  -5   9  19       20.99       84.30    155.08 o
  -3   9  19      569.68      623.67     93.43 o
  -1   9  19      267.93      480.75    111.02 o
   1   9  19      146.69      114.48     67.15 o
   3   9  19        4.16      136.18    142.74 o
   5   9  19       39.76       93.45     77.14 o
 -18  10  19      199.70      352.45    176.22 o
 -16  10  19       92.05      225.56     89.72 o
 -14  10  19       12.95       35.87     60.63 o
 -12  10  19      679.53      919.18    359.49 o
 -10  10  19      128.43      189.68     88.11 o
  -8  10  19        0.30       -0.17     47.50 o
  -6  10  19       19.14       61.33     62.15 o
  -4  10  19       13.04       95.35     70.21 o
  -2  10  19       52.98       36.32    123.36 o
   0  10  19      699.00      540.74    132.17 o
   2  10  19        3.54       94.46     73.65 o
   4  10  19       43.20       44.94    102.21 o
 -15  11  19       49.86       30.13     72.25 o
 -13  11  19        5.47      131.60     82.82 o
 -11  11  19      150.24      206.84     82.79 o
  -9  11  19       35.47        8.06     51.63 o
  -7  11  19     1072.04      799.72    105.78 o
  -5  11  19       50.79      -31.02     58.65 o
  -3  11  19       73.93       96.81    179.75 o
  -1  11  19       32.45       88.97     54.07 o
   1  11  19      615.22      631.29    264.33 o
   3  11  19       17.35        2.56     52.16 o
 -14  12  19       91.92       65.55    126.88 o
 -12  12  19      165.08       55.58     93.79 o
 -10  12  19      482.32      605.12    123.63 o
  -8  12  19      567.57      713.91    119.62 o
  -6  12  19       28.98       90.93    118.07 o
  -4  12  19        9.45        2.93     73.49 o
  -2  12  19      372.11      529.92    313.68 o
   0  12  19      697.67      775.91    113.91 o
   2  12  19      513.40      454.29    151.55 o
 -13  13  19        6.00      111.90     86.04 o
 -11  13  19       78.82      109.05     84.29 o
  -9  13  19        5.95      -28.36     78.24 o
  -7  13  19        9.76        7.05     52.79 o
  -5  13  19      146.47      512.41    121.81 o
  -3  13  19      363.08      271.38     98.68 o
  -1  13  19        0.31       73.09     75.98 o
 -10  14  19      118.17      204.91    109.26 o
  -8  14  19      512.21      414.57    106.38 o
  -6  14  19        3.00      107.37    169.17 o
  -4  14  19        0.21       18.70     93.43 o
 -20   0  20      188.52      246.71    158.60 o
 -18   0  20        1.83      -95.16     95.16 o
 -16   0  20      467.83      260.81     91.64 o
 -14   0  20     2476.95     2865.38    260.81 o
 -12   0  20      127.79       91.64     63.44 o
 -10   0  20       96.52      144.50    112.78 o
  -8   0  20      638.70      602.68    116.31 o
  -6   0  20      357.45      451.13    112.78 o
  -4   0  20        2.36      -14.10     84.59 o
  -2   0  20     1037.18      807.10    151.55 o
   0   0  20     1963.56     1649.44    190.32 o
   2   0  20     2292.16     2245.08    229.09 o
   4   0  20        2.58       45.82     84.59 o
   6   0  20      359.86      225.56    119.83 o
 -21   1  20       85.84      176.22    109.26 o
 -19   1  20      464.11      511.41    109.88 o
 -17   1  20      146.07      240.28     78.47 o
 -15   1  20     2118.46     2222.80    280.19 o
 -13   1  20      119.24      134.70    118.07 o
 -11   1  20       63.06       34.38     59.92 o
  -9   1  20        2.98        1.46     98.68 o
  -7   1  20     2126.33     2108.99    151.78 o
  -5   1  20       90.22      150.10     79.30 o
  -3   1  20       46.67      -60.46     84.59 o
  -1   1  20        7.78       89.57     50.68 o
   1   1  20      108.66       34.47     51.04 o
   3   1  20     1576.39     1574.68    137.89 o
   5   1  20      287.53      213.34    197.37 o
   7   1  20      309.15      295.66     88.45 o
 -20   2  20       88.62      159.92     97.37 o
 -18   2  20      101.27       21.15     72.27 o
 -16   2  20       13.69      113.03     70.99 o
 -14   2  20      143.00      166.29    105.73 o
 -12   2  20      136.30       61.61     67.15 o
 -10   2  20      201.75      212.01     59.77 o
  -8   2  20       78.26      120.27     79.60 o
  -6   2  20      179.58       59.92     62.30 o
  -4   2  20       11.82       65.96     81.06 o
  -2   2  20      639.73      578.45     91.21 o
   0   2  20     3659.18     3468.34    214.28 o
   2   2  20      521.02      459.62    104.58 o
   4   2  20        4.33       43.52     61.02 o
   6   2  20       59.82      144.57     64.65 o
 -21   3  20        2.35      112.78    140.98 o
 -19   3  20        0.28      140.27    250.24 o
 -17   3  20       69.16      169.06    151.55 o
 -15   3  20        0.09      105.93     65.82 o
 -13   3  20      268.13      288.32     76.78 o
 -11   3  20        0.35       18.69     38.42 o
  -9   3  20        9.35       65.68     52.87 o
  -7   3  20     2553.99     2590.35    299.58 o
  -5   3  20      103.21      215.52     96.92 o
  -3   3  20       59.80       44.82     72.25 o
  -1   3  20     1454.39     1560.86    214.99 o
   1   3  20      170.55      107.46     57.05 o
   3   3  20      447.45      363.21     82.79 o
   5   3  20      651.65     1050.79    158.60 o
   7   3  20      239.06      147.34     76.78 o
 -20   4  20       44.95        7.05     77.54 o
 -18   4  20      190.32      180.63     77.90 o
 -16   4  20        0.89      143.37     65.73 o
 -14   4  20        6.16       -4.32     58.46 o
 -12   4  20       50.02      224.68     79.30 o
 -10   4  20        4.94       26.84     43.05 o
  -8   4  20      157.99       49.83     56.39 o
  -6   4  20     1429.51     1693.35    136.32 o
  -4   4  20     1048.45      937.37    197.37 o
  -2   4  20       19.95       19.94     58.15 o
   0   4  20        0.43       -4.98     35.24 o
   2   4  20       47.07       24.36    179.75 o
   4   4  20      183.97      260.65     77.57 o
   6   4  20      133.00       59.52     55.04 o
 -19   5  20      258.35      174.34     71.76 o
 -17   5  20      784.75     1260.42    165.65 o
 -15   5  20        0.18       83.39     93.40 o
 -13   5  20       26.73       74.65     59.95 o
 -11   5  20       29.13      202.84    153.31 o
  -9   5  20      192.38      148.16     63.51 o
  -7   5  20        6.88       11.02     55.41 o
  -5   5  20       29.16       83.53    116.31 o
  -3   5  20       58.61       41.88     42.15 o
  -1   5  20      151.48      141.89     60.76 o
   1   5  20        5.39       57.57     84.59 o
   3   5  20      477.30      337.19    172.70 o
   5   5  20       77.13       64.54     56.03 o
 -20   6  20        5.55       81.06     74.01 o
 -18   6  20      527.04      506.28     89.72 o
 -16   6  20      972.18      995.19    130.39 o
 -14   6  20      156.38      147.54     66.96 o
 -12   6  20      155.67      115.13     62.64 o
 -10   6  20      210.70      365.97    132.17 o
  -8   6  20      535.04      529.21    100.91 o
  -6   6  20       13.61       91.92     72.25 o
  -4   6  20      868.92      920.86    146.26 o
  -2   6  20      168.27      125.01    116.31 o
   0   6  20       74.11       92.99     64.22 o
   2   6  20        7.40        5.19     45.61 o
   4   6  20       24.51      255.38     88.79 o
   6   6  20        7.17       74.01     77.26 o
 -19   7  20       34.20     -109.26    119.83 o
 -17   7  20       49.44        1.17     74.27 o
 -15   7  20      192.53      157.64     84.59 o
 -13   7  20       13.36        5.48     66.05 o
 -11   7  20        4.52        6.56     61.71 o
  -9   7  20      201.78      230.06     70.23 o
  -7   7  20      421.96      460.38    102.21 o
  -5   7  20      961.58      905.33    202.66 o
  -3   7  20      261.00      345.67    121.59 o
  -1   7  20      601.22      657.26     97.29 o
   1   7  20      716.50      677.95    103.22 o
   3   7  20      211.12      291.28     98.94 o
   5   7  20       38.25      200.95     83.24 o
 -18   8  20     1195.12     1326.32    148.14 o
 -16   8  20      601.88      677.53    103.97 o
 -14   8  20        6.30       22.27    112.78 o
 -12   8  20      551.35      470.52     90.33 o
 -10   8  20      262.47      338.63    144.50 o
  -8   8  20        5.14      -56.67     56.67 o
  -6   8  20        2.15       98.68     69.78 o
  -4   8  20       65.99      177.34     70.99 o
  -2   8  20       19.50       13.64     53.36 o
   0   8  20        0.90      147.62     75.98 o
   2   8  20        3.69      -40.25     70.21 o
   4   8  20      394.88      291.00    183.27 o
 -17   9  20        2.84       84.20     62.44 o
 -15   9  20      512.17      349.23     89.61 o
 -13   9  20       32.26       31.72     77.54 o
 -11   9  20      324.49      271.26     69.25 o
  -9   9  20        5.08       42.55     69.25 o
  -7   9  20      626.38      800.57    133.93 o
  -5   9  20       96.60      189.32     65.73 o
  -3   9  20      381.00      518.63     93.40 o
  -1   9  20        0.43      183.27     84.73 o
   1   9  20      744.20     1126.62    128.95 o
   3   9  20        9.19       75.21     59.57 o
 -16  10  20       28.39      229.29    100.45 o
 -14  10  20        3.53      109.26     88.11 o
 -12  10  20       51.88       22.32     70.49 o
 -10  10  20      265.02      177.61     69.25 o
  -8  10  20      689.82      633.18    107.08 o
  -6  10  20       59.33      195.17     79.28 o
  -4  10  20       61.06      214.99    107.50 o
  -2  10  20      701.09      762.00    110.71 o
   0  10  20        1.04       14.24     91.64 o
   2  10  20       37.89       68.05    123.36 o
 -15  11  20       52.67       54.91     67.14 o
 -13  11  20       48.44      134.98     80.16 o
 -11  11  20      304.81      198.34     96.37 o
  -9  11  20      111.29      115.92     77.06 o
  -7  11  20      173.90      121.53     74.64 o
  -5  11  20      218.16      260.76    160.36 o
  -3  11  20      373.53      490.67    121.74 o
  -1  11  20        7.32       38.89     69.43 o
   1  11  20        5.74       69.17     72.53 o
 -14  12  20       82.76       73.87     93.23 o
 -12  12  20      105.80      205.64    103.38 o
 -10  12  20       33.90       97.20     87.82 o
  -8  12  20        0.29      153.25     97.29 o
  -6  12  20       81.64       48.72     80.85 o
  -4  12  20       30.48      117.58     61.71 o
  -2  12  20        0.02       18.98     64.22 o
   0  12  20       42.79      173.14     89.87 o
 -11  13  20       23.24       -9.55     73.01 o
  -9  13  20       67.43       93.78     69.25 o
  -7  13  20       43.94      -17.62    112.78 o
  -5  13  20      220.15      264.96     94.31 o
  -3  13  20      167.44       64.89     63.22 o
 -21   1  21       92.46      197.37    172.70 o
 -19   1  21       81.48      137.56     78.42 o
 -17   1  21      245.51      156.67     76.87 o
 -15   1  21      807.15     1049.02    144.74 o
 -13   1  21      247.59      320.73     79.75 o
 -11   1  21       12.87       72.90     75.78 o
  -9   1  21      372.61      404.96     77.14 o
  -7   1  21       14.74      122.96     66.01 o
  -5   1  21      397.74      377.37    146.26 o
  -3   1  21     1048.35     1278.46    146.26 o
  -1   1  21      251.58      244.87    109.26 o
   1   1  21       19.95      100.03    109.26 o
   3   1  21      312.36       87.70    105.73 o
   5   1  21       83.60      -36.61    176.22 o
 -20   2  21        9.79      154.45     84.29 o
 -18   2  21       20.36      -26.43     77.90 o
 -16   2  21       81.04      177.59     76.18 o
 -14   2  21      190.48       50.36     85.95 o
 -12   2  21       10.65       36.17     74.01 o
 -10   2  21      620.63      530.18     87.12 o
  -8   2  21      614.27      672.16    104.67 o
  -6   2  21     2114.03     2161.93    151.26 o
  -4   2  21        3.59       83.71     71.70 o
  -2   2  21        4.34      -38.77     38.77 o
   0   2  21       51.05      124.36     59.21 o
   2   2  21      121.14      202.73    142.74 o
   4   2  21      108.24      121.64    199.13 o
   6   2  21        9.68      -15.83     73.49 o
 -19   3  21       25.51       65.96    102.21 o
 -17   3  21      402.58      507.75    131.80 o
 -15   3  21     1211.33     1270.58    137.89 o
 -13   3  21        2.77       57.90     59.21 o
 -11   3  21       56.05      114.35    179.75 o
  -9   3  21       27.36       29.27     68.73 o
  -7   3  21       12.51        6.97     54.63 o
  -5   3  21        0.08      143.22    185.03 o
  -3   3  21       39.12      148.47     68.59 o
  -1   3  21       27.43      110.56     68.41 o
   1   3  21        3.81      -50.15     50.15 o
   3   3  21      191.61      174.59     85.30 o
   5   3  21        0.54        5.29     46.21 o
 -20   4  21        5.58       69.55     68.59 o
 -18   4  21      402.90      379.01     99.59 o
 -16   4  21       99.85       57.38     70.99 o
 -14   4  21        7.54       43.68     93.40 o
 -12   4  21       72.60       72.00     50.75 o
 -10   4  21        5.15       54.63     54.83 o
  -8   4  21        2.31       35.53    100.45 o
  -6   4  21       60.53       29.37     65.20 o
  -4   4  21       18.50      -14.85     41.81 o
  -2   4  21       24.98       62.34     56.01 o
   0   4  21       10.00       87.48     66.50 o
   2   4  21      270.80      311.88    177.98 o
   4   4  21       37.33       89.75     68.59 o
 -19   5  21        3.05      -65.73     65.73 o
 -17   5  21       59.14      140.16    303.10 o
 -15   5  21        2.69       95.23     82.82 o
 -13   5  21      246.65      494.65     97.19 o
 -11   5  21        0.58       80.56     59.21 o
  -9   5  21      210.72      173.34     61.20 o
  -7   5  21     1652.90     1826.76    322.49 o
  -5   5  21      763.15      930.52    141.99 o
  -3   5  21       10.66       44.52     60.11 o
  -1   5  21      138.28      175.26     54.15 o
   1   5  21     1296.01     1235.49    137.49 o
   3   5  21        0.02       -6.11     55.70 o
   5   5  21       97.09      211.60     99.59 o
 -18   6  21       65.92       28.31    170.94 o
 -16   6  21      630.43     1026.73    144.08 o
 -14   6  21       57.24       64.12     63.51 o
 -12   6  21        0.25      -39.62     65.10 o
 -10   6  21      711.70      957.59    108.39 o
  -8   6  21        0.78       44.53     43.80 o
  -6   6  21      144.17       52.48     56.67 o
  -4   6  21        4.36       27.90     59.19 o
  -2   6  21      122.02       90.37     82.13 o
   0   6  21      149.46       12.70     59.66 o
   2   6  21        5.54       36.83     62.64 o
   4   6  21       34.96       74.77     66.50 o
 -17   7  21      159.87       53.97     82.13 o
 -15   7  21      317.86      215.47     79.30 o
 -13   7  21      387.57      556.90    111.74 o
 -11   7  21      231.80      170.26    148.03 o
  -9   7  21       13.35       29.28     66.88 o
  -7   7  21      852.25     1074.31    138.50 o
  -5   7  21      455.32      524.21    106.82 o
  -3   7  21      165.66      132.93     80.16 o
  -1   7  21       19.33      -51.22     51.22 o
   1   7  21      399.69      305.59     89.30 o
   3   7  21       29.24       73.88     61.68 o
 -18   8  21        8.84      207.94    140.98 o
 -16   8  21       25.35       90.40     69.43 o
 -14   8  21      288.43      119.77     66.74 o
 -12   8  21       41.36       95.50    121.59 o
 -10   8  21        0.24       36.33     64.22 o
  -8   8  21      102.03      171.13     78.69 o
  -6   8  21       42.40     -111.65    126.88 o
  -4   8  21       36.18      149.33    207.94 o
  -2   8  21       42.47      -45.82     77.54 o
   0   8  21        1.18      123.36     82.11 o
   2   8  21        3.65       93.59     80.97 o
 -17   9  21       97.23      163.83     76.18 o
 -15   9  21        4.98       21.26     75.98 o
 -13   9  21        5.89       12.50     88.11 o
 -11   9  21      376.48      377.53    105.01 o
  -9   9  21       46.16       75.84     69.65 o
  -7   9  21       88.68      105.73     72.14 o
  -5   9  21      542.87      599.42    107.87 o
  -3   9  21        3.81      120.02     69.65 o
  -1   9  21       13.16       26.67    158.60 o
   1   9  21        5.31       88.11     88.11 o
 -16  10  21       62.44     -147.15    183.27 o
 -14  10  21      633.48      804.11    139.22 o
 -12  10  21      241.74      146.66     89.61 o
 -10  10  21        6.72      191.82    112.78 o
  -8  10  21      363.30      416.23     91.64 o
  -6  10  21        4.13      205.01    140.98 o
  -4  10  21        0.05       20.06     84.62 o
  -2  10  21      248.15      445.74    131.45 o
   0  10  21        6.24      139.62    112.39 o
 -13  11  21      146.93      259.22    220.28 o
 -11  11  21       55.96      160.56    329.54 o
  -9  11  21       16.93       33.36     88.24 o
  -7  11  21       23.04       41.10     73.23 o
  -5  11  21     1061.63     1438.93    156.77 o
  -3  11  21        5.14       43.38     80.28 o
  -1  11  21       47.71        2.31     71.12 o
 -12  12  21       25.79      114.17     68.59 o
 -10  12  21        1.45      149.56     98.68 o
  -8  12  21      145.22      201.96     86.71 o
  -6  12  21      116.44      132.17     84.59 o
  -4  12  21      195.39      230.72    135.69 o
 -20   0  22      209.47      207.94    144.50 o
 -18   0  22       45.41       84.59     84.59 o
 -16   0  22      171.58       77.54     98.68 o
 -14   0  22       25.02       84.59     74.01 o
 -12   0  22       71.22      -42.29     74.01 o
 -10   0  22      525.96      644.97    137.45 o
  -8   0  22     1240.69     1022.09    218.52 o
  -6   0  22     2258.90     2149.92    214.99 o
  -4   0  22     1263.51     1173.64    176.22 o
  -2   0  22      217.58      179.75     95.16 o
   0   0  22      406.19      271.38    119.83 o
   2   0  22      758.31     1110.20    232.61 o
   4   0  22      117.64      -42.29     74.01 o
 -19   1  22        0.01       96.16     82.13 o
 -17   1  22       45.57      -18.44     64.22 o
 -15   1  22      413.35      536.35     89.87 o
 -13   1  22        8.68      -63.12     95.16 o
 -11   1  22       43.40       21.38     55.70 o
  -9   1  22      779.05      867.49    120.22 o
  -7   1  22      658.41      866.69    116.85 o
  -5   1  22       47.83      123.36     64.80 o
  -3   1  22       26.74        8.81     52.34 o
  -1   1  22       66.41      310.06    118.07 o
   1   1  22      131.25      144.93     82.13 o
   3   1  22        0.34      -31.72     75.25 o
   5   1  22      416.60      467.52    206.18 o
 -20   2  22       75.59      -35.19    149.79 o
 -18   2  22        0.08        1.92     54.66 o
 -16   2  22       52.46       97.09     76.78 o
 -14   2  22      110.70       36.21     63.51 o
 -12   2  22       11.16       49.42     54.66 o
 -10   2  22        6.14       61.31     68.73 o
  -8   2  22       71.96       28.42     58.42 o
  -6   2  22        2.27       40.85     70.49 o
  -4   2  22      102.03       61.04     74.01 o
  -2   2  22       48.76      121.29     61.88 o
   0   2  22      948.80      533.18    271.38 o
   2   2  22       64.75       98.18    111.02 o
   4   2  22      296.60      171.65    236.14 o
 -19   3  22        0.83       39.43     48.13 o
 -17   3  22        0.02       -1.67     68.41 o
 -15   3  22      490.20      365.57    102.33 o
 -13   3  22        0.03      -60.11     60.11 o
 -11   3  22       10.20      -56.54     59.19 o
  -9   3  22        1.65       25.62     51.04 o
  -7   3  22      609.48      488.45     83.75 o
  -5   3  22      324.94      409.67     93.14 o
  -3   3  22      209.65      114.99     59.66 o
  -1   3  22        9.34       70.20     88.11 o
   1   3  22      488.29      437.46     88.07 o
   3   3  22      312.64      214.59     78.89 o
 -18   4  22        0.27      193.84    123.36 o
 -16   4  22      221.75      169.97    118.56 o
 -14   4  22       16.55       39.54     88.91 o
 -12   4  22      264.61      481.59    444.08 o
 -10   4  22        3.25      -10.42     58.53 o
  -8   4  22      486.33      450.71    222.04 o
  -6   4  22     2111.59     2038.27    259.05 o
  -4   4  22     1139.28     1301.19    133.95 o
  -2   4  22        1.68      -21.15     63.44 o
   0   4  22       84.04       51.99     54.40 o
   2   4  22       39.39      447.79    107.16 o
   4   4  22       58.56      177.86     85.33 o
 -19   5  22      173.95       97.38     75.35 o
 -17   5  22      216.04      272.73     99.81 o
 -15   5  22      515.42      445.51    100.36 o
 -13   5  22      140.12      196.75     77.91 o
 -11   5  22      188.71      290.53    149.79 o
  -9   5  22      670.91      758.45    133.31 o
  -7   5  22       11.00      152.76     79.63 o
  -5   5  22       94.63      154.37     73.65 o
  -3   5  22      257.63      175.25     82.75 o
  -1   5  22       17.50       23.61     77.76 o
   1   5  22       62.12      131.10     57.58 o
   3   5  22        6.00       53.80    102.21 o
 -18   6  22       53.31       45.49     74.18 o
 -16   6  22       91.11       87.28     82.99 o
 -14   6  22      647.59      633.65    140.98 o
 -12   6  22        1.75       45.54    100.45 o
 -10   6  22      102.46      239.66    259.05 o
  -8   6  22      381.18      217.97    128.64 o
  -6   6  22     1401.03     1460.42    164.26 o
  -4   6  22       43.85      211.58     75.63 o
  -2   6  22       59.28       81.75     82.82 o
   0   6  22      185.87      182.93     75.35 o
   2   6  22        5.37       47.24     58.53 o
 -17   7  22        1.65       58.49     85.95 o
 -15   7  22        0.05      -72.81     72.81 o
 -13   7  22       86.53      131.23     83.79 o
 -11   7  22        0.19      -54.86     54.86 o
  -9   7  22       94.34       63.71    102.21 o
  -7   7  22        6.21      -25.28     81.06 o
  -5   7  22      907.01      755.43    114.54 o
  -3   7  22       36.56       40.25     65.65 o
  -1   7  22      127.51      107.79    114.54 o
   1   7  22      473.51      340.46     98.20 o
 -16   8  22       32.26      169.17     79.63 o
 -14   8  22      659.83      696.33    122.55 o
 -12   8  22       62.84       60.84     79.30 o
 -10   8  22       61.37      310.70    128.64 o
  -8   8  22        4.76      -25.10     45.79 o
  -6   8  22      527.37      421.41    130.40 o
  -4   8  22       61.01      273.63    133.93 o
  -2   8  22        7.09       62.56    216.75 o
   0   8  22        0.71       24.94     59.92 o
 -15   9  22       55.76      116.41    107.50 o
 -13   9  22      562.02      645.34    176.22 o
 -11   9  22       12.10      -46.82     65.17 o
  -9   9  22        0.07      -14.96     48.37 o
  -7   9  22        0.93       86.60     67.67 o
  -5   9  22      555.27      555.45    148.03 o
  -3   9  22       45.85      162.93     96.54 o
  -1   9  22        1.11       -2.52     52.87 o
 -14  10  22       31.34      101.06    248.47 o
 -12  10  22       49.12      199.69     79.12 o
 -10  10  22       49.26       -5.73    102.21 o
  -8  10  22        0.01       56.89     76.13 o
  -6  10  22      205.95      223.41     80.16 o
  -4  10  22       13.75       88.22     82.79 o
  -2  10  22       39.62      541.41    129.13 o
 -11  11  22       87.51        4.07    190.32 o
  -9  11  22      146.53      213.41    310.15 o
  -7  11  22      192.99      322.18    105.37 o
  -5  11  22      394.86      432.07    106.16 o
  -3  11  22       55.80       81.19     72.25 o
 -19   1  23      113.12      189.66    123.36 o
 -17   1  23       20.22      -45.11     57.09 o
 -15   1  23      249.43      401.47    167.41 o
 -13   1  23      241.48      128.76    103.97 o
 -11   1  23        8.68       12.22     72.79 o
  -9   1  23       66.78       82.14    102.21 o
  -7   1  23      336.25      272.31    123.36 o
  -5   1  23       75.84      -11.45     54.40 o
  -3   1  23      845.20     1003.45    139.22 o
  -1   1  23       68.03      293.31    126.88 o
   1   1  23       26.90       62.45    126.88 o
   3   1  23        7.07       80.10    112.78 o
 -18   2  23       35.67      -73.61     73.61 o
 -16   2  23       16.74       39.12     66.96 o
 -14   2  23        6.10       84.09     82.82 o
 -12   2  23       88.32      107.30     55.04 o
 -10   2  23        0.04       43.58     50.70 o
  -8   2  23     1026.06      969.87    142.74 o
  -6   2  23      192.33      149.88     95.16 o
  -4   2  23      284.58      370.93    177.98 o
  -2   2  23       66.33       67.31     63.51 o
   0   2  23       19.37       73.35     96.92 o
   2   2  23      679.11      514.53    111.02 o
 -19   3  23      126.00      212.34    165.65 o
 -17   3  23        2.68       44.15     66.88 o
 -15   3  23      257.23      -34.41    211.47 o
 -13   3  23      896.41     1092.02    165.65 o
 -11   3  23       39.70       64.95     59.21 o
  -9   3  23       95.14      194.10     82.75 o
  -7   3  23      212.33      217.57     64.65 o
  -5   3  23      118.92      172.51     68.59 o
  -3   3  23       38.72      113.62     52.16 o
  -1   3  23       87.00      148.65     86.35 o
   1   3  23       84.95      103.32     70.21 o
   3   3  23        0.87      135.51     82.79 o
 -18   4  23        0.13       22.06     72.25 o
 -16   4  23        0.37       99.86     77.06 o
 -14   4  23      493.24      912.87    148.54 o
 -12   4  23      490.10      667.31    156.84 o
 -10   4  23      204.55      109.39     68.50 o
  -8   4  23      147.21       33.39     48.18 o
  -6   4  23      353.73      375.84     83.75 o
  -4   4  23      327.25      125.90     75.98 o
  -2   4  23       59.73      189.08     84.29 o
   0   4  23        6.12      110.67    186.80 o
   2   4  23       24.32      264.48    120.90 o
 -17   5  23      145.50       95.50     85.34 o
 -15   5  23       43.80      156.36    151.55 o
 -13   5  23      270.91       94.18     75.74 o
 -11   5  23      115.40      173.92    149.79 o
  -9   5  23      287.31      260.21     95.34 o
  -7   5  23      138.75       48.80     73.23 o
  -5   5  23       69.79        1.04     67.15 o
  -3   5  23      794.87      788.02    110.93 o
  -1   5  23      492.44      536.51    130.82 o
   1   5  23      304.70      220.28    125.12 o
 -16   6  23      228.45      376.71    276.67 o
 -14   6  23      506.02      779.39    125.69 o
 -12   6  23      471.83      574.61    174.46 o
 -10   6  23        1.66      117.84    232.61 o
  -8   6  23      118.41      184.02     72.37 o
  -6   6  23      207.20      194.00     83.81 o
  -4   6  23       10.39      144.50     95.16 o
  -2   6  23      246.38      213.72    149.79 o
   0   6  23       27.56      192.15    100.73 o
 -15   7  23        0.03      115.23     76.78 o
 -13   7  23      124.39       64.46     53.89 o
 -11   7  23       11.01      -19.48     68.73 o
  -9   7  23       53.31      102.83     96.54 o
  -7   7  23       54.79       31.93     55.69 o
  -5   7  23       64.25      133.12     74.72 o
  -3   7  23        6.81       54.23    114.54 o
  -1   7  23      233.87      128.96     86.35 o
 -14   8  23      108.56      457.95    149.79 o
 -12   8  23       51.92       68.39    112.78 o
 -10   8  23       42.87      135.74     82.13 o
  -8   8  23       15.97      214.31     83.24 o
  -6   8  23        5.22      -44.70     67.14 o
  -4   8  23        1.69       49.22    140.98 o
  -2   8  23        0.80      -31.72     53.00 o
 -13   9  23      212.86      285.07    129.31 o
 -11   9  23        0.07      -51.65     68.50 o
  -9   9  23      108.63      221.85     81.06 o
  -7   9  23      213.50       82.66    137.45 o
  -5   9  23      157.24      209.46    101.71 o
  -3   9  23       90.62      168.68     93.23 o
 -12  10  23      396.03      531.83    255.52 o
 -10  10  23       43.14       92.90     93.23 o
  -8  10  23       17.98      127.65     90.73 o
  -6  10  23      123.86      224.84    102.33 o
  -4  10  23       71.17       66.84    108.22 o
 -18   0  24        0.33      105.73    137.45 o
 -16   0  24       50.19      158.60    116.31 o
 -14   0  24       15.45      264.33    126.88 o
 -12   0  24       33.25      -63.44     63.44 o
 -10   0  24        2.39       42.29     98.68 o
  -8   0  24       32.56       74.01    123.36 o
  -6   0  24        1.34       24.67    123.36 o
  -4   0  24       44.86      155.08     95.16 o
  -2   0  24       18.60        7.05     84.59 o
   0   0  24     1043.07     1304.05    207.94 o
 -17   1  24       62.13       31.90     73.65 o
 -15   1  24      158.30       39.10     65.17 o
 -13   1  24      331.38      272.04     95.19 o
 -11   1  24       52.73       73.90     93.40 o
  -9   1  24     1953.01     1956.17    174.45 o
  -7   1  24       98.85       44.06     65.20 o
  -5   1  24      356.43      331.25     83.24 o
  -3   1  24      188.12      239.25    102.97 o
  -1   1  24      133.26       74.63     85.74 o
   1   1  24       99.37       64.30     99.92 o
 -18   2  24        0.67       50.18     78.87 o
 -16   2  24       57.38      199.48     93.23 o
 -14   2  24      100.58       29.66     66.01 o
 -12   2  24       88.77      208.39     94.82 o
 -10   2  24       15.32      157.35     76.18 o
  -8   2  24      635.58      579.27    193.84 o
  -6   2  24        9.30       73.89     72.14 o
  -4   2  24      225.84       54.79    105.73 o
  -2   2  24       52.11      101.16     82.13 o
   0   2  24      101.09      145.12     84.66 o
 -17   3  24       57.25       36.85     94.76 o
 -15   3  24        0.35      192.51    108.13 o
 -13   3  24        2.93       23.10     65.10 o
 -11   3  24      113.26       94.83     63.23 o
  -9   3  24      238.18       91.04     58.21 o
  -7   3  24      793.36      727.35    112.88 o
  -5   3  24       47.48      -15.58     72.25 o
  -3   3  24        0.03       60.06    111.02 o
  -1   3  24      205.64      199.72     74.27 o
   1   3  24      118.84       31.90     74.64 o
 -16   4  24       63.51      246.71    109.96 o
 -14   4  24       29.51       24.21     83.81 o
 -12   4  24       34.69      129.13     89.61 o
 -10   4  24      132.78      182.42    118.07 o
  -8   4  24     1238.67      813.91    156.84 o
  -6   4  24       94.52       33.48     44.86 o
  -4   4  24        1.37      -49.55     49.55 o
  -2   4  24      107.06       86.10     59.21 o
   0   4  24       55.56       74.01     89.87 o
 -17   5  24       42.29      207.40    155.08 o
 -15   5  24        6.72       65.20     97.19 o
 -13   5  24      177.08      221.90    116.07 o
 -11   5  24      210.26      245.72     79.34 o
  -9   5  24      187.94      259.39     83.46 o
  -7   5  24      422.64      267.80     74.18 o
  -5   5  24        3.95       71.60     68.41 o
  -3   5  24       76.71      144.96     84.66 o
  -1   5  24       12.26       86.35    190.32 o
 -16   6  24      114.01      558.70    162.12 o
 -14   6  24      571.48      244.39     93.91 o
 -12   6  24      257.80      646.95    170.94 o
 -10   6  24      354.66      603.57    135.39 o
  -8   6  24       26.90       19.24     88.79 o
  -6   6  24       60.14       35.24     72.27 o
  -4   6  24      258.22      347.75    156.84 o
  -2   6  24        1.88      135.40     86.04 o
 -15   7  24       94.54      361.14    126.88 o
 -13   7  24       14.84     -115.13    169.17 o
 -11   7  24       33.47       90.36    130.40 o
  -9   7  24      158.47      128.42     99.59 o
  -7   7  24       39.34       44.01     86.80 o
  -5   7  24       66.88      124.46     83.45 o
  -3   7  24      396.89      146.62    162.12 o
 -12   8  24      635.18      713.56    134.57 o
 -10   8  24       62.77      216.90     88.79 o
  -8   8  24        3.46      127.44    130.40 o
  -6   8  24       72.98      131.73     70.70 o
  -4   8  24       97.01      207.53    156.84 o
 -11   9  24        0.90      -81.89     94.00 o
  -9   9  24        6.52      118.84     88.24 o
  -7   9  24       19.08       33.48     73.65 o
  -5   9  24      298.00      164.87     71.98 o
 -17   1  25       84.98       26.79     98.20 o
 -15   1  25       11.64     -148.03    148.03 o
 -13   1  25       89.60      257.68    111.02 o
 -11   1  25        9.11      127.34     85.30 o
  -9   1  25      179.22       93.15     71.76 o
  -7   1  25       48.75      200.89    112.78 o
  -5   1  25      404.18      645.37    137.45 o
  -3   1  25        8.10      113.01    114.54 o
  -1   1  25       18.33       81.39    125.12 o
 -16   2  25       79.29       54.70     91.78 o
 -14   2  25       28.91       67.02     73.23 o
 -12   2  25        1.44       16.56     96.92 o
 -10   2  25       27.48       -0.74     70.99 o
  -8   2  25       36.51      199.70    197.37 o
  -6   2  25       91.36      153.50     93.14 o
  -4   2  25       92.89      133.70     76.18 o
  -2   2  25       35.10       56.06    186.80 o
 -15   3  25      176.80      168.18    111.02 o
 -13   3  25       48.61       69.78    110.88 o
 -11   3  25       44.24      185.82    315.44 o
  -9   3  25      595.71      752.54    119.17 o
  -7   3  25       81.33      112.68     73.86 o
  -5   3  25      414.58      394.74     98.17 o
  -3   3  25        5.45        0.80     62.01 o
  -1   3  25       52.22       24.63    107.50 o
 -16   4  25       67.15       78.73    118.07 o
 -14   4  25        9.33      166.71    103.40 o
 -12   4  25        0.08      293.41    124.53 o
 -10   4  25      275.94      518.36    110.71 o
  -8   4  25       65.79       54.63     77.26 o
  -6   4  25      123.32      168.36     80.97 o
  -4   4  25      288.59      226.36     99.31 o
  -2   4  25       71.17       53.20     85.91 o
 -15   5  25      329.58      216.61     82.51 o
 -13   5  25        0.81      140.13    103.22 o
 -11   5  25        4.71      220.25    146.97 o
  -9   5  25        0.36        7.68     69.25 o
  -7   5  25      339.09      123.59    202.66 o
  -5   5  25        7.98       -9.14     73.49 o
  -3   5  25       30.15      228.68     75.25 o
 -14   6  25       89.95      153.92    163.89 o
 -12   6  25      132.51      349.33    107.50 o
 -10   6  25       42.09      100.43    190.32 o
  -8   6  25       17.86      -29.33     72.25 o
  -6   6  25       85.53      128.29     96.72 o
  -4   6  25       17.01      127.34    118.07 o
 -11   7  25        7.52       29.74     76.87 o
  -9   7  25        7.20      125.57     99.81 o
  -7   7  25       10.66      -15.00     81.06 o
  -5   7  25       35.61       66.96    156.84 o
 -14   0  26       53.86       74.01    155.08 o
 -12   0  26        1.27      119.83     98.68 o
 -10   0  26        0.02        0.00    112.78 o
  -8   0  26      967.97      669.65    183.27 o
  -6   0  26       23.84      158.60    169.17 o
  -4   0  26       25.33       10.57    116.31 o
 -15   1  26      156.01      147.63     93.23 o
 -13   1  26      149.67      -31.40    112.78 o
 -11   1  26      119.26      195.77    108.30 o
  -9   1  26        4.86      -74.01     88.11 o
  -7   1  26      236.78      240.94     81.79 o
  -5   1  26      219.04      215.77    132.17 o
  -3   1  26       43.28      263.07    192.08 o
 -14   2  26       34.48      -33.77     83.46 o
 -12   2  26        2.21       -8.40     80.97 o
 -10   2  26       11.78      -67.04    132.17 o
  -8   2  26      232.88      164.75     71.98 o
  -6   2  26        1.93       32.01     73.56 o
  -4   2  26      146.48      238.66    130.40 o
 -13   3  26       23.64      234.84    232.61 o
 -11   3  26        0.49       72.81    115.40 o
  -9   3  26      614.00      756.29    334.82 o
  -7   3  26       37.25       67.31     74.29 o
  -5   3  26       25.24       48.59     69.65 o
 -12   4  26        7.77       16.83     83.46 o
 -10   4  26      162.83      206.08    123.36 o
  -8   4  26       53.75       24.86     59.57 o
  -6   4  26      112.21       23.75     57.09 o
 -11   5  26        4.81      139.61    110.82 o
  -9   5  26      139.92      182.06    108.22 o
  -7   5  26        7.46      -61.28     61.28 o
 -11   1  27       24.52       87.35    132.17 o
  -9   1  27      114.17      230.89    105.78 o
 -10   2  27      112.73      137.45    155.08 o
 
